# Supplementary material for: Resilience of swine nasal microbiota to influenza A virus challenge in a longitudinal study
Source: Vet Res. 2023 May 2;54:38. doi: 10.1186/s13567-023-01167-9 (PMC10152739; doi:10.1186/s13567-023-01167-9)
Supplement: Supplementary file 4 — Additional file 4. Statistical output of two-way ANOVA comparing the average number of distinct OTUs for the IAV and control groups. The mean distinct OTUs increased over time in both groups, but no statistical differences were noted between groups at any time point. [file 13567_2023_1167_MOESM4_ESM.csv]

Compare each cell mean with the other cell mean in that row												Table Analyzed	Data 1
Number of families	1											Two-way ANOVA	Ordinary
Number of comparisons per family	9											Alpha	0.05
Alpha	0.05
												Source of Variation	% of total variation	P value	P value summary	Significant?
Šídák's multiple comparisons test	Predicted (LS) mean diff.	95.00% CI of diff.	Below threshold?	Summary	Adjusted P Value							Interaction	5.838	0.0503	ns	No
												Row Factor	48.25	<0.0001	****	Yes
IAV - Control												Column Factor	0.1275	0.555	ns	No
0	-31.66	-106.3 to 43.00	No	ns	0.9107
1	14.26	-60.40 to 88.91	No	ns	0.9997							ANOVA table	SS (Type III)	DF	MS	F (DFn, DFd)	P value
3	-19.23	-93.88 to 55.42	No	ns	0.9967							Interaction	46600	8	5825	F (8, 135) = 2.005	P=0.0503
7	-54.71	-129.4 to 19.94	No	ns	0.3161							Row Factor	385093	8	48137	F (8, 135) = 16.57	P<0.0001
10	-20.33	-94.98 to 54.32	No	ns	0.995							Column Factor	1017	1	1017	F (1, 135) = 0.3502	P=0.5550
14	37.06	-37.60 to 111.7	No	ns	0.8033							Residual	392208	135	2905
21	27.31	-47.34 to 102.0	No	ns	0.9625
36	48.2	-26.45 to 122.9	No	ns	0.4886							Difference between column means
42	46.26	-28.40 to 120.9	No	ns	0.5455							Predicted (LS) mean of IAV	203.3
												Predicted (LS) mean of Control	198.1
												Difference between predicted means	5.24
Test details	Predicted (LS) mean 1	Predicted (LS) mean 2	Predicted (LS) mean diff.	SE of diff.	N1	N2	t	DF				SE of difference	8.854
												95% CI of difference	-12.27 to 22.75
IAV - Control
0	164.1	195.8	-31.66	26.56	7	10	1.192	135				Data summary
1	153.9	139.6	14.26	26.56	7	10	0.5367	135				Number of columns (Column Factor)	2
3	182.6	201.8	-19.23	26.56	7	10	0.7239	135				Number of rows (Row Factor)	9
7	96.29	151	-54.71	26.56	7	10	2.06	135				Number of values	153
10	156.6	176.9	-20.33	26.56	7	10	0.7653	135
14	243.9	206.8	37.06	26.56	7	10	1.395	135
21	230.7	203.4	27.31	26.56	7	10	1.028	135
36	290	241.8	48.2	26.56	7	10	1.815	135
42	311.9	265.6	46.26	26.56	7	10	1.741	135
Within each column, compare rows (simple effects within columns)												Table Analyzed	Data 1
Number of families	2											Two-way ANOVA	Ordinary
Number of comparisons per family	36											Alpha	0.05
Alpha	0.05
												Source of Variation	% of total variation	P value	P value summary	Significant?
Tukey's multiple comparisons test	Predicted (LS) mean diff.	95.00% CI of diff.	Below threshold?	Summary	Adjusted P Value							Interaction	5.838	0.0503	ns	No
												Row Factor	48.25	<0.0001	****	Yes
IAV												Column Factor	0.1275	0.555	ns	No
0 vs. 1	10.29	-80.55 to 101.1	No	ns	>0.9999
0 vs. 3	-18.43	-109.3 to 72.41	No	ns	0.9993							ANOVA table	SS (Type III)	DF	MS	F (DFn, DFd)	P value
0 vs. 7	67.86	-22.98 to 158.7	No	ns	0.3174							Interaction	46600	8	5825	F (8, 135) = 2.005	P=0.0503
0 vs. 10	7.571	-83.26 to 98.41	No	ns	>0.9999							Row Factor	385093	8	48137	F (8, 135) = 16.57	P<0.0001
0 vs. 14	-79.71	-170.5 to 11.12	No	ns	0.1353							Column Factor	1017	1	1017	F (1, 135) = 0.3502	P=0.5550
0 vs. 21	-66.57	-157.4 to 24.26	No	ns	0.3433							Residual	392208	135	2905
0 vs. 36	-125.9	-216.7 to -35.02	Yes	***	0.0008
0 vs. 42	-147.7	-238.5 to -56.88	Yes	****	<0.0001							Difference between column means
1 vs. 3	-28.71	-119.5 to 62.12	No	ns	0.9856							Predicted (LS) mean of IAV	203.3
1 vs. 7	57.57	-33.26 to 148.4	No	ns	0.5473							Predicted (LS) mean of Control	198.1
1 vs. 10	-2.714	-93.55 to 88.12	No	ns	>0.9999							Difference between predicted means	5.24
1 vs. 14	-90	-180.8 to 0.8340	No	ns	0.0542							SE of difference	8.854
1 vs. 21	-76.86	-167.7 to 13.98	No	ns	0.1696							95% CI of difference	-12.27 to 22.75
1 vs. 36	-136.1	-227.0 to -45.31	Yes	***	0.0002
1 vs. 42	-158	-248.8 to -67.17	Yes	****	<0.0001							Data summary
3 vs. 7	86.29	-4.548 to 177.1	No	ns	0.0767							Number of columns (Column Factor)	2
3 vs. 10	26	-64.83 to 116.8	No	ns	0.9925							Number of rows (Row Factor)	9
3 vs. 14	-61.29	-152.1 to 29.55	No	ns	0.4595							Number of values	153
3 vs. 21	-48.14	-139.0 to 42.69	No	ns	0.7629
3 vs. 36	-107.4	-198.3 to -16.59	Yes	**	0.0084
3 vs. 42	-129.3	-220.1 to -38.45	Yes	***	0.0005
7 vs. 10	-60.29	-151.1 to 30.55	No	ns	0.4828
7 vs. 14	-147.6	-238.4 to -56.74	Yes	****	<0.0001
7 vs. 21	-134.4	-225.3 to -43.59	Yes	***	0.0002
7 vs. 36	-193.7	-284.5 to -102.9	Yes	****	<0.0001
7 vs. 42	-215.6	-306.4 to -124.7	Yes	****	<0.0001
10 vs. 14	-87.29	-178.1 to 3.548	No	ns	0.07
10 vs. 21	-74.14	-165.0 to 16.69	No	ns	0.2078
10 vs. 36	-133.4	-224.3 to -42.59	Yes	***	0.0003
10 vs. 42	-155.3	-246.1 to -64.45	Yes	****	<0.0001
14 vs. 21	13.14	-77.69 to 104.0	No	ns	>0.9999
14 vs. 36	-46.14	-137.0 to 44.69	No	ns	0.8024
14 vs. 42	-68	-158.8 to 22.83	No	ns	0.3146
21 vs. 36	-59.29	-150.1 to 31.55	No	ns	0.5065
21 vs. 42	-81.14	-172.0 to 9.691	No	ns	0.1202
36 vs. 42	-21.86	-112.7 to 68.98	No	ns	0.9977
Control
0 vs. 1	56.2	-19.80 to 132.2	No	ns	0.3311
0 vs. 3	-6	-82.00 to 70.00	No	ns	>0.9999
0 vs. 7	44.8	-31.20 to 120.8	No	ns	0.6431
0 vs. 10	18.9	-57.10 to 94.90	No	ns	0.9971
0 vs. 14	-11	-87.00 to 65.00	No	ns	>0.9999
0 vs. 21	-7.6	-83.60 to 68.40	No	ns	>0.9999
0 vs. 36	-46	-122.0 to 30.00	No	ns	0.6093
0 vs. 42	-69.8	-145.8 to 6.197	No	ns	0.099
1 vs. 3	-62.2	-138.2 to 13.80	No	ns	0.2048
1 vs. 7	-11.4	-87.40 to 64.60	No	ns	>0.9999
1 vs. 10	-37.3	-113.3 to 38.70	No	ns	0.8308
1 vs. 14	-67.2	-143.2 to 8.797	No	ns	0.1287
1 vs. 21	-63.8	-139.8 to 12.20	No	ns	0.1776
1 vs. 36	-102.2	-178.2 to -26.20	Yes	**	0.0013
1 vs. 42	-126	-202.0 to -50.00	Yes	****	<0.0001
3 vs. 7	50.8	-25.20 to 126.8	No	ns	0.4727
3 vs. 10	24.9	-51.10 to 100.9	No	ns	0.982
3 vs. 14	-5	-81.00 to 71.00	No	ns	>0.9999
3 vs. 21	-1.6	-77.60 to 74.40	No	ns	>0.9999
3 vs. 36	-40	-116.0 to 36.00	No	ns	0.7698
3 vs. 42	-63.8	-139.8 to 12.20	No	ns	0.1776
7 vs. 10	-25.9	-101.9 to 50.10	No	ns	0.9769
7 vs. 14	-55.8	-131.8 to 20.20	No	ns	0.3408
7 vs. 21	-52.4	-128.4 to 23.60	No	ns	0.4287
7 vs. 36	-90.8	-166.8 to -14.80	Yes	**	0.0074
7 vs. 42	-114.6	-190.6 to -38.60	Yes	***	0.0002
10 vs. 14	-29.9	-105.9 to 46.10	No	ns	0.9459
10 vs. 21	-26.5	-102.5 to 49.50	No	ns	0.9734
10 vs. 36	-64.9	-140.9 to 11.10	No	ns	0.1605
10 vs. 42	-88.7	-164.7 to -12.70	Yes	**	0.0099
14 vs. 21	3.4	-72.60 to 79.40	No	ns	>0.9999
14 vs. 36	-35	-111.0 to 41.00	No	ns	0.8751
14 vs. 42	-58.8	-134.8 to 17.20	No	ns	0.2717
21 vs. 36	-38.4	-114.4 to 37.60	No	ns	0.807
21 vs. 42	-62.2	-138.2 to 13.80	No	ns	0.2048
36 vs. 42	-23.8	-99.80 to 52.20	No	ns	0.9865
Test details	Predicted (LS) mean 1	Predicted (LS) mean 2	Predicted (LS) mean diff.	SE of diff.	N1	N2	q	DF
IAV
0 vs. 1	164.1	153.9	10.29	28.81	7	7	0.5049	135
0 vs. 3	164.1	182.6	-18.43	28.81	7	7	0.9046	135
0 vs. 7	164.1	96.29	67.86	28.81	7	7	3.331	135
0 vs. 10	164.1	156.6	7.571	28.81	7	7	0.3717	135
0 vs. 14	164.1	243.9	-79.71	28.81	7	7	3.913	135
0 vs. 21	164.1	230.7	-66.57	28.81	7	7	3.268	135
0 vs. 36	164.1	290	-125.9	28.81	7	7	6.178	135
0 vs. 42	164.1	311.9	-147.7	28.81	7	7	7.251	135
1 vs. 3	153.9	182.6	-28.71	28.81	7	7	1.409	135
1 vs. 7	153.9	96.29	57.57	28.81	7	7	2.826	135
1 vs. 10	153.9	156.6	-2.714	28.81	7	7	0.1332	135
1 vs. 14	153.9	243.9	-90	28.81	7	7	4.418	135
1 vs. 21	153.9	230.7	-76.86	28.81	7	7	3.773	135
1 vs. 36	153.9	290	-136.1	28.81	7	7	6.683	135
1 vs. 42	153.9	311.9	-158	28.81	7	7	7.756	135
3 vs. 7	182.6	96.29	86.29	28.81	7	7	4.235	135
3 vs. 10	182.6	156.6	26	28.81	7	7	1.276	135
3 vs. 14	182.6	243.9	-61.29	28.81	7	7	3.008	135
3 vs. 21	182.6	230.7	-48.14	28.81	7	7	2.363	135
3 vs. 36	182.6	290	-107.4	28.81	7	7	5.273	135
3 vs. 42	182.6	311.9	-129.3	28.81	7	7	6.346	135
7 vs. 10	96.29	156.6	-60.29	28.81	7	7	2.959	135
7 vs. 14	96.29	243.9	-147.6	28.81	7	7	7.244	135
7 vs. 21	96.29	230.7	-134.4	28.81	7	7	6.599	135
7 vs. 36	96.29	290	-193.7	28.81	7	7	9.509	135
7 vs. 42	96.29	311.9	-215.6	28.81	7	7	10.58	135
10 vs. 14	156.6	243.9	-87.29	28.81	7	7	4.285	135
10 vs. 21	156.6	230.7	-74.14	28.81	7	7	3.639	135
10 vs. 36	156.6	290	-133.4	28.81	7	7	6.549	135
10 vs. 42	156.6	311.9	-155.3	28.81	7	7	7.622	135
14 vs. 21	243.9	230.7	13.14	28.81	7	7	0.6451	135
14 vs. 36	243.9	290	-46.14	28.81	7	7	2.265	135
14 vs. 42	243.9	311.9	-68	28.81	7	7	3.338	135
21 vs. 36	230.7	290	-59.29	28.81	7	7	2.91	135
21 vs. 42	230.7	311.9	-81.14	28.81	7	7	3.983	135
36 vs. 42	290	311.9	-21.86	28.81	7	7	1.073	135
Control
0 vs. 1	195.8	139.6	56.2	24.1	10	10	3.297	135
0 vs. 3	195.8	201.8	-6	24.1	10	10	0.352	135
0 vs. 7	195.8	151	44.8	24.1	10	10	2.628	135
0 vs. 10	195.8	176.9	18.9	24.1	10	10	1.109	135
0 vs. 14	195.8	206.8	-11	24.1	10	10	0.6454	135
0 vs. 21	195.8	203.4	-7.6	24.1	10	10	0.4459	135
0 vs. 36	195.8	241.8	-46	24.1	10	10	2.699	135
0 vs. 42	195.8	265.6	-69.8	24.1	10	10	4.095	135
1 vs. 3	139.6	201.8	-62.2	24.1	10	10	3.649	135
1 vs. 7	139.6	151	-11.4	24.1	10	10	0.6688	135
1 vs. 10	139.6	176.9	-37.3	24.1	10	10	2.188	135
1 vs. 14	139.6	206.8	-67.2	24.1	10	10	3.943	135
1 vs. 21	139.6	203.4	-63.8	24.1	10	10	3.743	135
1 vs. 36	139.6	241.8	-102.2	24.1	10	10	5.996	135
1 vs. 42	139.6	265.6	-126	24.1	10	10	7.392	135
3 vs. 7	201.8	151	50.8	24.1	10	10	2.98	135
3 vs. 10	201.8	176.9	24.9	24.1	10	10	1.461	135
3 vs. 14	201.8	206.8	-5	24.1	10	10	0.2933	135
3 vs. 21	201.8	203.4	-1.6	24.1	10	10	0.09387	135
3 vs. 36	201.8	241.8	-40	24.1	10	10	2.347	135
3 vs. 42	201.8	265.6	-63.8	24.1	10	10	3.743	135
7 vs. 10	151	176.9	-25.9	24.1	10	10	1.52	135
7 vs. 14	151	206.8	-55.8	24.1	10	10	3.274	135
7 vs. 21	151	203.4	-52.4	24.1	10	10	3.074	135
7 vs. 36	151	241.8	-90.8	24.1	10	10	5.327	135
7 vs. 42	151	265.6	-114.6	24.1	10	10	6.723	135
10 vs. 14	176.9	206.8	-29.9	24.1	10	10	1.754	135
10 vs. 21	176.9	203.4	-26.5	24.1	10	10	1.555	135
10 vs. 36	176.9	241.8	-64.9	24.1	10	10	3.808	135
10 vs. 42	176.9	265.6	-88.7	24.1	10	10	5.204	135
14 vs. 21	206.8	203.4	3.4	24.1	10	10	0.1995	135
14 vs. 36	206.8	241.8	-35	24.1	10	10	2.053	135
14 vs. 42	206.8	265.6	-58.8	24.1	10	10	3.45	135
21 vs. 36	203.4	241.8	-38.4	24.1	10	10	2.253	135
21 vs. 42	203.4	265.6	-62.2	24.1	10	10	3.649	135
36 vs. 42	241.8	265.6	-23.8	24.1	10	10	1.396	135
