# Supplementary material for: Resilience of swine nasal microbiota to influenza A virus challenge in a longitudinal study
Source: Vet Res. 2023 May 2;54:38. doi: 10.1186/s13567-023-01167-9 (PMC10152739; doi:10.1186/s13567-023-01167-9)
Supplement: Supplementary file 6 — Additional file 6. Differentially abundant operational taxonomic units (OTUs) based on PERMANOVA pairwise comparisons. A list containing individual OTUs with differential abundance between the IAV and control groups at different time points. Each OTU listed has relative log-fold change, absolute abundance, and taxonomic classification. [file 13567_2023_1167_MOESM6_ESM.csv]

OTU	baseMean	log2FoldChange	lfcSE	stat	pvalue	padj	Kingdom	Phylum	Class	Order	Family	Genus	newp	Treatment	OTU	comp
Otu0009	341.5035699	-1.191755904	0.220158319	-5.413176785	6.19E-08	9.71E-07	Bacteria	Bacteroidetes	Bacteroidia	Bacteroidales	Prevotellaceae	Prevotella_9	0.00E+00	Control	Otu0009	D0_IAVvsControl
Otu0013	336.0055671	-0.899049568	0.268779111	-3.344938399	0.000823008	0.004444246	Bacteria	Firmicutes	Bacilli	Lactobacillales	Lactobacillaceae	Lactobacillus	4.00E-03	Control	Otu0013	D0_IAVvsControl
Otu0016	353.0510232	0.728762704	0.259489632	2.808446329	0.004978118	0.020908095	Bacteria	Firmicutes	Clostridia	Clostridiales	Clostridiaceae_1	Clostridium_sensu_stricto_1	2.10E-02	IAV	Otu0016	D0_IAVvsControl
Otu0017	72.7206612	0.785901004	0.315535924	2.490686302	0.012749663	0.045465781	Bacteria	Firmicutes	Clostridia	Clostridiales	Peptostreptococcaceae	Terrisporobacter	4.50E-02	IAV	Otu0017	D0_IAVvsControl
Otu0019	89.06020043	0.800857958	0.264534936	3.027418498	0.002466522	0.011654317	Bacteria	Firmicutes	Negativicutes	Selenomonadales	Veillonellaceae	Megasphaera	1.20E-02	IAV	Otu0019	D0_IAVvsControl
Otu0025	12.93409647	-2.872185847	0.810070276	-3.545600836	0.000391719	0.002644104	Bacteria	Bacteroidetes	Bacteroidia	Flavobacteriales	Weeksellaceae	Chryseobacterium	3.00E-03	Control	Otu0025	D0_IAVvsControl
Otu0028	43.34791457	-3.340074534	0.524695315	-6.365741104	1.94E-10	5.25E-09	Bacteria	Firmicutes	Bacilli	Lactobacillales	Streptococcaceae	Lactococcus	0.00E+00	Control	Otu0028	D0_IAVvsControl
Otu0030	44.53578772	0.891555609	0.260448303	3.423157681	0.000618982	0.003545076	Bacteria	Firmicutes	Negativicutes	Selenomonadales	Veillonellaceae	Veillonellaceae_unclassified	4.00E-03	IAV	Otu0030	D0_IAVvsControl
Otu0032	110.2591567	-0.744638512	0.268753577	-2.770711077	0.005593403	0.022981592	Bacteria	Firmicutes	Clostridia	Clostridiales	Ruminococcaceae	Ruminococcaceae_UCG-002	2.30E-02	Control	Otu0032	D0_IAVvsControl
Otu0034	48.00168443	-1.089497714	0.329232253	-3.309207119	0.000935606	0.004911931	Bacteria	Firmicutes	Clostridia	Clostridiales	Lachnospiraceae	Agathobacter	5.00E-03	Control	Otu0034	D0_IAVvsControl
Otu0037	88.648352	2.540808738	0.736655832	3.449112363	0.000562433	0.003321868	Bacteria	Proteobacteria	Gammaproteobacteria	Enterobacteriales	Enterobacteriaceae	Escherichia-Shigella	3.00E-03	IAV	Otu0037	D0_IAVvsControl
Otu0038	24.30199158	-1.979561185	0.494795924	-4.000762923	6.31E-05	0.000518835	Bacteria	Proteobacteria	Gammaproteobacteria	Pseudomonadales	Moraxellaceae	Acinetobacter	1.00E-03	Control	Otu0038	D0_IAVvsControl
Otu0040	50.9251669	-2.622981712	0.322960486	-8.121679984	4.60E-16	4.34E-14	Bacteria	Bacteroidetes	Bacteroidia	Bacteroidales	Prevotellaceae	uncultured	0.00E+00	Control	Otu0040	D0_IAVvsControl
Otu0041	12.49153534	-3.2212724	0.63157477	-5.100381702	3.39E-07	3.77E-06	Bacteria	Actinobacteria	Coriobacteriia	Coriobacteriales	Atopobiaceae	Olsenella	0.00E+00	Control	Otu0041	D0_IAVvsControl
Otu0046	5.188289464	2.346370254	0.657039083	3.571127371	0.000355448	0.002488136	Bacteria	Proteobacteria	Gammaproteobacteria	Aeromonadales	Succinivibrionaceae	Succinivibrionaceae_unclassified	2.00E-03	IAV	Otu0046	D0_IAVvsControl
Otu0047	24.97428907	-7.244638866	0.964553238	-7.510875063	5.87E-14	2.78E-12	Bacteria	Bacteroidetes	Bacteroidia	Flavobacteriales	Weeksellaceae	Empedobacter	0.00E+00	Control	Otu0047	D0_IAVvsControl
Otu0052	33.63480684	-6.879730409	0.900036539	-7.643834565	2.11E-14	1.33E-12	Bacteria	Firmicutes	Bacilli	Lactobacillales	Leuconostocaceae	Leuconostoc	0.00E+00	Control	Otu0052	D0_IAVvsControl
Otu0060	15.49953071	1.059186897	0.346954225	3.052814522	0.00226706	0.010986522	Bacteria	Firmicutes	Bacilli	Lactobacillales	Lactobacillaceae	Pediococcus	1.10E-02	IAV	Otu0060	D0_IAVvsControl
Otu0062	44.03124276	-3.868336625	0.61485835	-6.291427326	3.15E-10	7.43E-09	Bacteria	Bacteroidetes	Bacteroidia	Bacteroidales	Prevotellaceae	Prevotellaceae_UCG-001	0.00E+00	Control	Otu0062	D0_IAVvsControl
Otu0065	34.66469415	1.354704732	0.385942704	3.51011878	0.000447907	0.002730785	Bacteria	Firmicutes	Clostridia	Clostridiales	Clostridiaceae_1	Clostridium_sensu_stricto_6	3.00E-03	IAV	Otu0065	D0_IAVvsControl
Otu0068	12.23197949	1.337384144	0.342049546	3.909913519	9.23E-05	0.000698009	Bacteria	Firmicutes	Clostridia	Clostridiales	Lachnospiraceae	Lachnospiraceae_AC2044_group	1.00E-03	IAV	Otu0068	D0_IAVvsControl
Otu0071	22.16430675	-1.078068029	0.30554085	-3.528392453	0.000418092	0.002703129	Bacteria	Firmicutes	Negativicutes	Selenomonadales	Veillonellaceae	Anaerovibrio	3.00E-03	Control	Otu0071	D0_IAVvsControl
Otu0082	6.693824176	-1.554958459	0.538129388	-2.889562423	0.003857784	0.017360028	Bacteria	Firmicutes	Clostridia	Clostridiales	Lachnospiraceae	Lachnospiraceae_XPB1014_group	1.70E-02	Control	Otu0082	D0_IAVvsControl
Otu0085	42.69983362	-0.869430318	0.357453455	-2.432289591	0.015003706	0.049749131	Bacteria	Firmicutes	Clostridia	Clostridiales	Family_XI	Anaerococcus	5.00E-02	Control	Otu0085	D0_IAVvsControl
Otu0087	92.63064172	4.330748762	0.820531049	5.277982799	1.31E-07	1.54E-06	Bacteria	Proteobacteria	Gammaproteobacteria	Pasteurellales	Pasteurellaceae	Pasteurellaceae_unclassified	0.00E+00	IAV	Otu0087	D0_IAVvsControl
Otu0088	43.21989215	-2.41920384	0.420926362	-5.747332684	9.07E-09	1.56E-07	Bacteria	Bacteroidetes	Bacteroidia	Bacteroidales	Rikenellaceae	Rikenellaceae_RC9_gut_group	0.00E+00	Control	Otu0088	D0_IAVvsControl
Otu0101	33.89549918	-1.487057416	0.275402748	-5.399573628	6.68E-08	9.71E-07	Bacteria	Firmicutes	Clostridia	Clostridiales	Ruminococcaceae	Ruminococcaceae_NK4A214_group	0.00E+00	Control	Otu0101	D0_IAVvsControl
Otu0107	9.071247883	-6.206029341	1.064680939	-5.829003896	5.58E-09	1.05E-07	Bacteria	Firmicutes	Negativicutes	Selenomonadales	Veillonellaceae	Dialister	0.00E+00	Control	Otu0107	D0_IAVvsControl
Otu0108	8.565993857	1.435045103	0.525560771	2.730502696	0.006323782	0.024391729	Bacteria	Actinobacteria	Coriobacteriia	Coriobacteriales	Atopobiaceae	uncultured	2.40E-02	IAV	Otu0108	D0_IAVvsControl
Otu0113	12.22436222	1.432632446	0.38093864	3.760795821	0.000169374	0.001231216	Bacteria	Firmicutes	Clostridia	Clostridiales	Ruminococcaceae	Oscillospira	1.00E-03	IAV	Otu0113	D0_IAVvsControl
Otu0119	24.74284846	0.748171518	0.297655422	2.513549104	0.011952314	0.043442063	Bacteria	Actinobacteria	Coriobacteriia	Coriobacteriales	Eggerthellaceae	Eggerthellaceae_unclassified	4.30E-02	IAV	Otu0119	D0_IAVvsControl
Otu0124	79.19272898	-2.169238425	0.404309835	-5.365287307	8.08E-08	1.03E-06	Bacteria	Bacteroidetes	Bacteroidia	Bacteroidales	Bacteroidales_unclassified	Bacteroidales_unclassified	0.00E+00	Control	Otu0124	D0_IAVvsControl
Otu0128	4.004285494	2.741425792	0.600854777	4.562543061	5.05E-06	5.31E-05	Bacteria	Firmicutes	Clostridia	Clostridiales	Peptostreptococcaceae	Intestinibacter	0.00E+00	IAV	Otu0128	D0_IAVvsControl
Otu0138	17.62027322	1.64952395	0.403560737	4.087424265	4.36E-05	0.000412199	Bacteria	Firmicutes	Erysipelotrichia	Erysipelotrichales	Erysipelotrichaceae	Erysipelotrichaceae_unclassified	0.00E+00	IAV	Otu0138	D0_IAVvsControl
Otu0153	7.24026873	2.005915263	0.488924642	4.102708454	4.08E-05	0.000406193	Bacteria	Firmicutes	Clostridia	Clostridiales	Lachnospiraceae	Lachnospiraceae_ND3007_group	0.00E+00	IAV	Otu0153	D0_IAVvsControl
Otu0154	5.646908157	1.48512481	0.539585289	2.752344886	0.005917017	0.023298254	Bacteria	Firmicutes	Clostridia	Clostridiales	Lachnospiraceae	Syntrophococcus	2.30E-02	IAV	Otu0154	D0_IAVvsControl
Otu0160	8.595851879	1.589113359	0.54754226	2.902266135	0.003704737	0.017077932	Bacteria	Firmicutes	Clostridia	Clostridiales	Lachnospiraceae	Marvinbryantia	1.70E-02	IAV	Otu0160	D0_IAVvsControl
Otu0171	8.854775205	1.285075567	0.445941188	2.881715352	0.003955169	0.017384346	Bacteria	Actinobacteria	Coriobacteriia	Coriobacteriales	Atopobiaceae	Atopobiaceae_ge	1.70E-02	IAV	Otu0171	D0_IAVvsControl
Otu0179	22.25834788	-4.564115958	0.628669195	-7.259964371	3.87E-13	1.46E-11	Bacteria	Firmicutes	Clostridia	Clostridiales	Ruminococcaceae	Fournierella	0.00E+00	Control	Otu0179	D0_IAVvsControl
Otu0181	3.092172257	2.650850133	0.658340149	4.026566112	5.66E-05	0.000486223	Bacteria	Firmicutes	Clostridia	Clostridiales	Ruminococcaceae	Intestinimonas	0.00E+00	IAV	Otu0181	D0_IAVvsControl
Otu0200	17.43059274	1.459167233	0.35917309	4.062573932	4.85E-05	0.000436811	Bacteria	Bacteroidetes	Bacteroidia	Bacteroidales	Muribaculaceae	Muribaculaceae_unclassified	0.00E+00	IAV	Otu0200	D0_IAVvsControl
Otu0215	19.78583465	2.961344801	0.419220275	7.063935061	1.62E-12	5.10E-11	Bacteria	Actinobacteria	Actinobacteria	Actinomycetales	Actinomycetaceae	Trueperella	0.00E+00	IAV	Otu0215	D0_IAVvsControl
Otu0219	7.056631908	2.067762528	0.587177717	3.521527587	0.000429068	0.002703129	Bacteria	Firmicutes	Clostridia	Clostridiales	Lachnospiraceae	Fusicatenibacter	3.00E-03	IAV	Otu0219	D0_IAVvsControl
Otu0221	7.540468138	-1.757108214	0.669272244	-2.62540129	0.00865469	0.032421477	Bacteria	Actinobacteria	Coriobacteriia	Coriobacteriales	Atopobiaceae	Atopobium	3.20E-02	Control	Otu0221	D0_IAVvsControl
Otu0223	3.360191931	-2.904923304	0.887447469	-3.273346768	0.00106282	0.005428999	Bacteria	Bacteroidetes	Bacteroidia	Bacteroidales	Rikenellaceae	dgA-11_gut_group	5.00E-03	Control	Otu0223	D0_IAVvsControl
Otu0238	7.906973133	5.438596197	0.653152997	8.326680307	8.31E-17	1.57E-14	Bacteria	Bacteroidetes	Bacteroidia	Bacteroidales	Bacteroidales_RF16_group	Bacteroidales_RF16_group_ge	0.00E+00	IAV	Otu0238	D0_IAVvsControl
Otu0246	4.868348413	-1.38995144	0.57082007	-2.435008004	0.01489146	0.049749131	Bacteria	Firmicutes	Clostridia	Clostridiales	Lachnospiraceae	Roseburia	5.00E-02	Control	Otu0246	D0_IAVvsControl
Otu0254	8.826794752	2.414609064	0.782866078	3.084319441	0.002040184	0.010147231	Bacteria	Actinobacteria	Actinobacteria	Actinomycetales	Actinomycetaceae	Actinotignum	1.00E-02	IAV	Otu0254	D0_IAVvsControl
Otu0261	6.387507073	-1.318589634	0.541602719	-2.434606748	0.014907982	0.049749131	Bacteria	Firmicutes	Clostridia	Clostridiales	Lachnospiraceae	Lachnoclostridium	5.00E-02	Control	Otu0261	D0_IAVvsControl
Otu0281	4.028146339	2.643145282	0.665729782	3.970297491	7.18E-05	0.000565291	Bacteria	Firmicutes	Negativicutes	Selenomonadales	Veillonellaceae	Schwartzia	1.00E-03	IAV	Otu0281	D0_IAVvsControl
Otu0326	21.65414043	-1.347486199	0.398393035	-3.382303607	0.000718807	0.003995719	Bacteria	Firmicutes	Clostridia	Clostridiales	Clostridiales_unclassified	Clostridiales_unclassified	4.00E-03	Control	Otu0326	D0_IAVvsControl
Otu0365	9.609855477	-5.551965215	1.035077125	-5.363817905	8.15E-08	1.03E-06	Bacteria	Synergistetes	Synergistia	Synergistales	Synergistaceae	Cloacibacillus	0.00E+00	Control	Otu0365	D0_IAVvsControl
Otu0372	2.84015222	-3.372586535	1.176302833	-2.86710738	0.004142424	0.017793596	Bacteria	Epsilonbacteraeota	Campylobacteria	Campylobacterales	Helicobacteraceae	Helicobacter	1.80E-02	Control	Otu0372	D0_IAVvsControl
Otu0404	4.588679175	-1.350427487	0.515091613	-2.62172292	0.008748653	0.032421477	Bacteria	Firmicutes	Erysipelotrichia	Erysipelotrichales	Erysipelotrichaceae	uncultured	3.20E-02	Control	Otu0404	D0_IAVvsControl
Otu0417	8.580999319	-6.194920058	1.022303349	-6.05976696	1.36E-09	2.86E-08	Bacteria	Bacteroidetes	Bacteroidia	Bacteroidales	F082	F082_ge	0.00E+00	Control	Otu0417	D0_IAVvsControl
Otu0450	1.224285945	-3.434256098	1.389677126	-2.471261874	0.013463719	0.047123015	Bacteria	Synergistetes	Synergistia	Synergistales	Synergistaceae	Pyramidobacter	4.70E-02	Control	Otu0450	D0_IAVvsControl
Otu0685	1.424807887	-3.257642663	1.183020513	-2.753665407	0.005893198	0.023298254	Bacteria	Firmicutes	Clostridia	Clostridiales	Ruminococcaceae	Hydrogenoanaerobacterium	2.30E-02	Control	Otu0685	D0_IAVvsControl
Otu0014	61.48097855	0.755255328	0.167041018	4.521376456	6.14E-06	6.05E-05	Bacteria	Firmicutes	Negativicutes	Selenomonadales	Acidaminococcaceae	Phascolarctobacterium	0.00E+00	IAV	Otu0014	D1_IAVvsControl
Otu0015	117.7430463	-1.118388736	0.137944932	-8.107501453	5.17E-16	1.49E-14	Bacteria	Firmicutes	Bacilli	Lactobacillales	Leuconostocaceae	Weissella	0.00E+00	Control	Otu0015	D1_IAVvsControl
Otu00171	57.53622404	-0.696927932	0.163799129	-4.254771919	2.09E-05	0.000169312	Bacteria	Firmicutes	Clostridia	Clostridiales	Peptostreptococcaceae	Terrisporobacter	0.00E+00	Control	Otu0017	D1_IAVvsControl
Otu00251	32.74694568	-3.90507634	0.765635724	-5.100436433	3.39E-07	4.31E-06	Bacteria	Bacteroidetes	Bacteroidia	Flavobacteriales	Weeksellaceae	Chryseobacterium	0.00E+00	Control	Otu0025	D1_IAVvsControl
Otu00281	145.0460049	-5.482816091	0.381118814	-14.38610712	6.33E-47	1.13E-44	Bacteria	Firmicutes	Bacilli	Lactobacillales	Streptococcaceae	Lactococcus	0.00E+00	Control	Otu0028	D1_IAVvsControl
Otu0029	27.77382921	-0.864852697	0.329902036	-2.621543977	0.008753247	0.033871259	Bacteria	Firmicutes	Erysipelotrichia	Erysipelotrichales	Erysipelotrichaceae	Turicibacter	3.40E-02	Control	Otu0029	D1_IAVvsControl
Otu00301	41.22551897	0.878538286	0.1706985	5.14672529	2.65E-07	3.99E-06	Bacteria	Firmicutes	Negativicutes	Selenomonadales	Veillonellaceae	Veillonellaceae_unclassified	0.00E+00	IAV	Otu0030	D1_IAVvsControl
Otu00321	78.33502665	0.89556624	0.150768771	5.939998279	2.85E-09	5.64E-08	Bacteria	Firmicutes	Clostridia	Clostridiales	Ruminococcaceae	Ruminococcaceae_UCG-002	0.00E+00	IAV	Otu0032	D1_IAVvsControl
Otu0036	43.80657614	-0.556213347	0.192528527	-2.888991862	0.003864791	0.018103494	Bacteria	Actinobacteria	Coriobacteriia	Coriobacteriales	Coriobacteriaceae	Collinsella	1.80E-02	Control	Otu0036	D1_IAVvsControl
Otu00371	129.9312413	3.943442862	0.768874242	5.128852867	2.92E-07	3.99E-06	Bacteria	Proteobacteria	Gammaproteobacteria	Enterobacteriales	Enterobacteriaceae	Escherichia-Shigella	0.00E+00	IAV	Otu0037	D1_IAVvsControl
Otu00381	118.8038021	-3.598052148	0.29636969	-12.14041877	6.45E-34	5.74E-32	Bacteria	Proteobacteria	Gammaproteobacteria	Pseudomonadales	Moraxellaceae	Acinetobacter	0.00E+00	Control	Otu0038	D1_IAVvsControl
Otu00401	27.77775055	-3.331538355	0.489961999	-6.7995852	1.05E-11	2.33E-10	Bacteria	Bacteroidetes	Bacteroidia	Bacteroidales	Prevotellaceae	uncultured	0.00E+00	Control	Otu0040	D1_IAVvsControl
Otu00411	29.93198474	-3.962137945	0.341795991	-11.59211357	4.52E-31	2.68E-29	Bacteria	Actinobacteria	Coriobacteriia	Coriobacteriales	Atopobiaceae	Olsenella	0.00E+00	Control	Otu0041	D1_IAVvsControl
Otu00461	8.66439714	1.102031965	0.408596957	2.69711251	0.006994363	0.028295379	Bacteria	Proteobacteria	Gammaproteobacteria	Aeromonadales	Succinivibrionaceae	Succinivibrionaceae_unclassified	2.80E-02	IAV	Otu0046	D1_IAVvsControl
Otu00471	74.01045892	-8.957683024	0.780950116	-11.47023714	1.86E-30	8.28E-29	Bacteria	Bacteroidetes	Bacteroidia	Flavobacteriales	Weeksellaceae	Empedobacter	0.00E+00	Control	Otu0047	D1_IAVvsControl
Otu00521	28.23622288	-7.982465518	0.798535693	-9.996379108	1.58E-23	5.63E-22	Bacteria	Firmicutes	Bacilli	Lactobacillales	Leuconostocaceae	Leuconostoc	0.00E+00	Control	Otu0052	D1_IAVvsControl
Otu0053	29.45462002	0.511795002	0.206602882	2.477191973	0.013242066	0.044512396	Bacteria	Bacteroidetes	Bacteroidia	Bacteroidales	Prevotellaceae	Alloprevotella	4.50E-02	IAV	Otu0053	D1_IAVvsControl
Otu0054	4.273511699	-2.694290359	0.631511011	-4.266418659	1.99E-05	0.000169312	Bacteria	Firmicutes	Negativicutes	Selenomonadales	Acidaminococcaceae	Succiniclasticum	0.00E+00	Control	Otu0054	D1_IAVvsControl
Otu0059	20.30951861	0.747159425	0.293255174	2.547813277	0.010840047	0.040198509	Bacteria	Firmicutes	Clostridia	Clostridiales	Ruminococcaceae	Ruminococcaceae_UCG-005	4.00E-02	IAV	Otu0059	D1_IAVvsControl
Otu0061	11.10079917	-2.269461182	0.441527272	-5.140024919	2.75E-07	3.99E-06	Bacteria	Firmicutes	Bacilli	Lactobacillales	Enterococcaceae	Enterococcus	0.00E+00	Control	Otu0061	D1_IAVvsControl
Otu00621	3.591234767	1.624433822	0.542943224	2.991903663	0.002772437	0.013708163	Bacteria	Bacteroidetes	Bacteroidia	Bacteroidales	Prevotellaceae	Prevotellaceae_UCG-001	1.40E-02	IAV	Otu0062	D1_IAVvsControl
Otu0067	113.846433	-1.311450278	0.33006115	-3.973355473	7.09E-05	0.000485168	Bacteria	Fusobacteria	Fusobacteriia	Fusobacteriales	Fusobacteriaceae	Fusobacterium	0.00E+00	Control	Otu0067	D1_IAVvsControl
Otu0080	17.83687756	0.642463405	0.248844311	2.581788602	0.009828977	0.037224637	Bacteria	Firmicutes	Clostridia	Clostridiales	Lachnospiraceae	Lachnospiraceae_ge	3.70E-02	IAV	Otu0080	D1_IAVvsControl
Otu00821	1.84973571	3.306582774	1.162119753	2.845302962	0.00443692	0.019744294	Bacteria	Firmicutes	Clostridia	Clostridiales	Lachnospiraceae	Lachnospiraceae_XPB1014_group	2.00E-02	IAV	Otu0082	D1_IAVvsControl
Otu0083	21.53720628	0.643966161	0.20262364	3.178139338	0.001482235	0.008244932	Bacteria	Bacteroidetes	Bacteroidia	Bacteroidales	Muribaculaceae	Muribaculaceae_ge	8.00E-03	IAV	Otu0083	D1_IAVvsControl
Otu0086	48.96406993	-1.153264144	0.325213689	-3.546173429	0.000390869	0.002399126	Bacteria	Firmicutes	Clostridia	Clostridiales	Peptostreptococcaceae	Peptostreptococcus	2.00E-03	Control	Otu0086	D1_IAVvsControl
Otu0093	38.30527028	-1.599797361	0.375381201	-4.261794028	2.03E-05	0.000169312	Bacteria	Bacteroidetes	Bacteroidia	Bacteroidales	Porphyromonadaceae	Porphyromonas	0.00E+00	Control	Otu0093	D1_IAVvsControl
Otu0094	4.661907171	1.215445519	0.481020416	2.526806508	0.01151049	0.040977344	Bacteria	Firmicutes	Erysipelotrichia	Erysipelotrichales	Erysipelotrichaceae	Catenisphaera	4.10E-02	IAV	Otu0094	D1_IAVvsControl
Otu0099	5.258911189	-3.957158138	0.802135176	-4.933280893	8.09E-07	9.60E-06	Bacteria	Proteobacteria	Gammaproteobacteria	Betaproteobacteriales	Burkholderiaceae	Burkholderiaceae_unclassified	0.00E+00	Control	Otu0099	D1_IAVvsControl
Otu01071	11.27775834	-6.659930069	0.822979736	-8.092459363	5.85E-16	1.49E-14	Bacteria	Firmicutes	Negativicutes	Selenomonadales	Veillonellaceae	Dialister	0.00E+00	Control	Otu0107	D1_IAVvsControl
Otu01081	4.336514684	-1.612874976	0.542821095	-2.971282785	0.002965586	0.014266872	Bacteria	Actinobacteria	Coriobacteriia	Coriobacteriales	Atopobiaceae	uncultured	1.40E-02	Control	Otu0108	D1_IAVvsControl
Otu0109	12.88266037	1.593382409	0.399926475	3.984188368	6.77E-05	0.000482103	Bacteria	Firmicutes	Erysipelotrichia	Erysipelotrichales	Erysipelotrichaceae	Catenibacterium	0.00E+00	IAV	Otu0109	D1_IAVvsControl
Otu0110	17.53127226	1.777063906	0.325826912	5.454012047	4.92E-08	8.77E-07	Bacteria	Firmicutes	Clostridia	Clostridiales	Christensenellaceae	Christensenellaceae_R-7_group	0.00E+00	IAV	Otu0110	D1_IAVvsControl
Otu01131	9.973092143	0.695031477	0.280607789	2.476878777	0.013253691	0.044512396	Bacteria	Firmicutes	Clostridia	Clostridiales	Ruminococcaceae	Oscillospira	4.50E-02	IAV	Otu0113	D1_IAVvsControl
Otu0121	19.61356658	-2.133650081	0.87702061	-2.432839156	0.014980954	0.049381663	Bacteria	Proteobacteria	Gammaproteobacteria	Enterobacteriales	Enterobacteriaceae	Enterobacteriaceae_unclassified	4.90E-02	Control	Otu0121	D1_IAVvsControl
Otu0129	16.12668993	-1.26245426	0.415843693	-3.035886516	0.002398296	0.012563612	Bacteria	Actinobacteria	Actinobacteria	Actinomycetales	Actinomycetaceae	Actinomyces	1.30E-02	Control	Otu0129	D1_IAVvsControl
Otu0130	18.32205367	-1.032390111	0.340091058	-3.035628508	0.002400349	0.012563612	Bacteria	Firmicutes	Clostridia	Clostridiales	Family_XIII	Family_XIII_ge	1.30E-02	Control	Otu0130	D1_IAVvsControl
Otu01381	8.002721731	1.223388027	0.371654613	3.29173373	0.000995718	0.005717351	Bacteria	Firmicutes	Erysipelotrichia	Erysipelotrichales	Erysipelotrichaceae	Erysipelotrichaceae_unclassified	6.00E-03	IAV	Otu0138	D1_IAVvsControl
Otu0139	2.892866302	1.712200626	0.652252773	2.625056874	0.008663449	0.033871259	Bacteria	Actinobacteria	Actinobacteria	Corynebacteriales	Corynebacteriaceae	Corynebacterium_1	3.40E-02	IAV	Otu0139	D1_IAVvsControl
Otu0143	15.13419191	-2.383878562	0.488067586	-4.884320594	1.04E-06	1.15E-05	Bacteria	Fusobacteria	Fusobacteriia	Fusobacteriales	Fusobacteriaceae	Fusobacteriaceae_unclassified	0.00E+00	Control	Otu0143	D1_IAVvsControl
Otu0180	2.468274575	-3.818241775	1.085221444	-3.518398754	0.000434159	0.002576013	Bacteria	Bacteroidetes	Bacteroidia	Sphingobacteriales	Sphingobacteriaceae	Sphingobacterium	3.00E-03	Control	Otu0180	D1_IAVvsControl
Otu0201	5.39601708	1.65370137	0.366601465	4.51089679	6.46E-06	6.05E-05	Bacteria	Firmicutes	Clostridia	Clostridiales	Ruminococcaceae	Ruminococcaceae_UCG-010	0.00E+00	IAV	Otu0201	D1_IAVvsControl
Otu02211	11.9230655	-1.199002942	0.416741598	-2.877089661	0.004013615	0.018318552	Bacteria	Actinobacteria	Coriobacteriia	Coriobacteriales	Atopobiaceae	Atopobium	1.80E-02	Control	Otu0221	D1_IAVvsControl
Otu0235	15.85338277	-2.706145825	0.596026781	-4.540309116	5.62E-06	5.88E-05	Bacteria	Proteobacteria	Gammaproteobacteria	Pseudomonadales	Pseudomonadaceae	Pseudomonas	0.00E+00	Control	Otu0235	D1_IAVvsControl
Otu0239	2.087389822	-3.800052581	0.935703968	-4.061169677	4.88E-05	0.000377882	Bacteria	Fusobacteria	Fusobacteriia	Fusobacteriales	Leptotrichiaceae	Leptotrichiaceae_unclassified	0.00E+00	Control	Otu0239	D1_IAVvsControl
Otu0247	2.410693979	-3.762641813	1.243048481	-3.026946954	0.002470373	0.012563612	Bacteria	Firmicutes	Bacilli	Bacillales	Family_XI	Gemella	1.30E-02	Control	Otu0247	D1_IAVvsControl
Otu02811	3.440456308	2.593102602	0.691006752	3.752644378	0.000174979	0.001112366	Bacteria	Firmicutes	Negativicutes	Selenomonadales	Veillonellaceae	Schwartzia	1.00E-03	IAV	Otu0281	D1_IAVvsControl
Otu0292	4.189585853	-5.20117254	2.073595202	-2.508287315	0.012131798	0.042342353	Bacteria	Proteobacteria	Alphaproteobacteria	Caulobacterales	Caulobacteraceae	Brevundimonas	4.20E-02	Control	Otu0292	D1_IAVvsControl
Otu03261	5.252531657	1.961132071	0.506354802	3.873039347	0.000107486	0.000708614	Bacteria	Firmicutes	Clostridia	Clostridiales	Clostridiales_unclassified	Clostridiales_unclassified	1.00E-03	IAV	Otu0326	D1_IAVvsControl
Otu0334	3.517849477	1.960838233	0.699085627	2.804861319	0.005033823	0.02185416	Bacteria	Firmicutes	Clostridia	Clostridiales	Clostridiales_vadinBB60_group	Clostridiales_vadinBB60_group_ge	2.20E-02	IAV	Otu0334	D1_IAVvsControl
Otu0342	0.835361236	3.112306657	1.229789767	2.530763177	0.011381467	0.040977344	Bacteria	Fibrobacteres	Fibrobacteria	Fibrobacterales	Fibrobacteraceae	Fibrobacter	4.10E-02	IAV	Otu0342	D1_IAVvsControl
Otu0367	4.191233161	2.419507647	0.601675721	4.021281836	5.79E-05	0.000429294	Bacteria	Firmicutes	Clostridia	Clostridiales	Lachnospiraceae	Lachnospiraceae_UCG-004	0.00E+00	IAV	Otu0367	D1_IAVvsControl
Otu0590	1.054982932	-2.931188819	1.049045702	-2.794147874	0.005203668	0.02205364	Bacteria	Firmicutes	Clostridia	Clostridiales	Ruminococcaceae	Fastidiosipila	2.20E-02	Control	Otu0590	D1_IAVvsControl
Otu0679	0.815287208	3.505188518	1.29579868	2.705040969	0.006829597	0.028271353	Bacteria	Firmicutes	Clostridia	Clostridiales	Lachnospiraceae	CAG-56	2.80E-02	IAV	Otu0679	D1_IAVvsControl
Otu0002	4869.318794	1.065737111	0.308803479	3.451182336	0.000558136	0.00461731	Bacteria	Proteobacteria	Gammaproteobacteria	Pasteurellales	Pasteurellaceae	Actinobacillus	5.00E-03	IAV	Otu0002	D3_IAVvsControl
Otu0012	173.8656126	0.734489811	0.169650968	4.329417164	1.50E-05	0.000160058	Bacteria	Bacteroidetes	Bacteroidia	Bacteroidales	Prevotellaceae	Prevotellaceae_NK3B31_group	0.00E+00	IAV	Otu0012	D3_IAVvsControl
Otu00141	128.2521498	1.523982161	0.255968507	5.953787757	2.62E-09	5.96E-08	Bacteria	Firmicutes	Negativicutes	Selenomonadales	Acidaminococcaceae	Phascolarctobacterium	0.00E+00	IAV	Otu0014	D3_IAVvsControl
Otu00161	229.8309099	-1.063800571	0.211890649	-5.020516844	5.15E-07	7.21E-06	Bacteria	Firmicutes	Clostridia	Clostridiales	Clostridiaceae_1	Clostridium_sensu_stricto_1	0.00E+00	Control	Otu0016	D3_IAVvsControl
Otu00191	151.6791676	0.852280308	0.26460735	3.220924539	0.001277778	0.008613169	Bacteria	Firmicutes	Negativicutes	Selenomonadales	Veillonellaceae	Megasphaera	9.00E-03	IAV	Otu0019	D3_IAVvsControl
Otu0026	121.9420286	-2.779915941	0.958326702	-2.900801924	0.003722091	0.018308663	Bacteria	Firmicutes	Bacilli	Bacillales	Staphylococcaceae	Staphylococcus	1.80E-02	Control	Otu0026	D3_IAVvsControl
Otu00282	45.85426705	-2.914050458	0.384946975	-7.570004824	3.73E-14	1.36E-12	Bacteria	Firmicutes	Bacilli	Lactobacillales	Streptococcaceae	Lactococcus	0.00E+00	Control	Otu0028	D3_IAVvsControl
Otu00291	44.57008708	-1.32401843	0.38977903	-3.396843665	0.000681679	0.005169399	Bacteria	Firmicutes	Erysipelotrichia	Erysipelotrichales	Erysipelotrichaceae	Turicibacter	5.00E-03	Control	Otu0029	D3_IAVvsControl
Otu00322	129.2308834	0.902147709	0.183596008	4.913765388	8.93E-07	1.16E-05	Bacteria	Firmicutes	Clostridia	Clostridiales	Ruminococcaceae	Ruminococcaceae_UCG-002	0.00E+00	IAV	Otu0032	D3_IAVvsControl
Otu0035	72.54257654	-2.06892249	0.339106775	-6.101094532	1.05E-09	2.74E-08	Bacteria	Firmicutes	Negativicutes	Selenomonadales	Veillonellaceae	uncultured	0.00E+00	Control	Otu0035	D3_IAVvsControl
Otu00382	38.66324543	-1.017799533	0.343150338	-2.966045547	0.003016558	0.016147458	Bacteria	Proteobacteria	Gammaproteobacteria	Pseudomonadales	Moraxellaceae	Acinetobacter	1.60E-02	Control	Otu0038	D3_IAVvsControl
Otu00412	62.06405677	-2.177393363	0.37035282	-5.879240666	4.12E-09	8.33E-08	Bacteria	Actinobacteria	Coriobacteriia	Coriobacteriales	Atopobiaceae	Olsenella	0.00E+00	Control	Otu0041	D3_IAVvsControl
Otu00472	18.01784556	-3.62055144	0.658618625	-5.497189574	3.86E-08	6.38E-07	Bacteria	Bacteroidetes	Bacteroidia	Flavobacteriales	Weeksellaceae	Empedobacter	0.00E+00	Control	Otu0047	D3_IAVvsControl
Otu0048	85.87876235	0.515241677	0.181473049	2.839218718	0.004522415	0.021659986	Bacteria	Firmicutes	Clostridia	Clostridiales	Ruminococcaceae	Subdoligranulum	2.20E-02	IAV	Otu0048	D3_IAVvsControl
Otu00522	33.05147927	-8.109827524	0.815374186	-9.946142106	2.62E-23	2.39E-21	Bacteria	Firmicutes	Bacilli	Lactobacillales	Leuconostocaceae	Leuconostoc	0.00E+00	Control	Otu0052	D3_IAVvsControl
Otu00541	49.55539222	-3.14993071	0.389125896	-8.094888415	5.73E-16	2.61E-14	Bacteria	Firmicutes	Negativicutes	Selenomonadales	Acidaminococcaceae	Succiniclasticum	0.00E+00	Control	Otu0054	D3_IAVvsControl
Otu0056	33.53047297	0.576331792	0.227416107	2.534261093	0.011268474	0.043635366	Bacteria	Bacteroidetes	Bacteroidia	Bacteroidales	Prevotellaceae	Prevotellaceae_UCG-003	4.40E-02	IAV	Otu0056	D3_IAVvsControl
Otu0057	51.21553788	-2.495755626	0.244824661	-10.19405323	2.11E-24	3.84E-22	Bacteria	Firmicutes	Clostridia	Clostridiales	Peptostreptococcaceae	Romboutsia	0.00E+00	Control	Otu0057	D3_IAVvsControl
Otu00591	43.38172708	0.746681435	0.209536448	3.563491892	0.000365954	0.003330181	Bacteria	Firmicutes	Clostridia	Clostridiales	Ruminococcaceae	Ruminococcaceae_UCG-005	3.00E-03	IAV	Otu0059	D3_IAVvsControl
Otu00611	18.95709518	-1.653754591	0.523529177	-3.158858498	0.001583884	0.009940236	Bacteria	Firmicutes	Bacilli	Lactobacillales	Enterococcaceae	Enterococcus	1.00E-02	Control	Otu0061	D3_IAVvsControl
Otu00671	42.01233322	-2.286780209	0.526794926	-4.340930594	1.42E-05	0.000160058	Bacteria	Fusobacteria	Fusobacteriia	Fusobacteriales	Fusobacteriaceae	Fusobacterium	0.00E+00	Control	Otu0067	D3_IAVvsControl
Otu0070	30.78979424	-1.902019179	0.607149084	-3.132705342	0.001732032	0.010168706	Bacteria	Bacteroidetes	Bacteroidia	Flavobacteriales	Weeksellaceae	Bergeyella	1.00E-02	Control	Otu0070	D3_IAVvsControl
Otu0072	76.05427384	1.009647906	0.187774447	5.376918554	7.58E-08	1.15E-06	Bacteria	Bacteroidetes	Bacteroidia	Bacteroidales	Prevotellaceae	Prevotellaceae_unclassified	0.00E+00	IAV	Otu0072	D3_IAVvsControl
Otu00801	27.29469919	1.430836646	0.298930345	4.786521919	1.70E-06	2.06E-05	Bacteria	Firmicutes	Clostridia	Clostridiales	Lachnospiraceae	Lachnospiraceae_ge	0.00E+00	IAV	Otu0080	D3_IAVvsControl
Otu00831	27.61296513	0.656535931	0.201156173	3.263811996	0.001099241	0.007694686	Bacteria	Bacteroidetes	Bacteroidia	Bacteroidales	Muribaculaceae	Muribaculaceae_ge	8.00E-03	IAV	Otu0083	D3_IAVvsControl
Otu00851	25.92012105	-1.368783855	0.377695168	-3.62404386	0.000290032	0.002778205	Bacteria	Firmicutes	Clostridia	Clostridiales	Family_XI	Anaerococcus	3.00E-03	Control	Otu0085	D3_IAVvsControl
Otu00861	19.99590957	-2.154894639	0.694832793	-3.101313959	0.001926639	0.010957759	Bacteria	Firmicutes	Clostridia	Clostridiales	Peptostreptococcaceae	Peptostreptococcus	1.10E-02	Control	Otu0086	D3_IAVvsControl
Otu00871	10.97767698	2.045956717	0.787921222	2.596651364	0.009413742	0.037245674	Bacteria	Proteobacteria	Gammaproteobacteria	Pasteurellales	Pasteurellaceae	Pasteurellaceae_unclassified	3.70E-02	IAV	Otu0087	D3_IAVvsControl
Otu00941	20.33988221	-1.655169457	0.39986108	-4.139361245	3.48E-05	0.000352144	Bacteria	Firmicutes	Erysipelotrichia	Erysipelotrichales	Erysipelotrichaceae	Catenisphaera	0.00E+00	Control	Otu0094	D3_IAVvsControl
Otu00991	2.621444869	-2.243834751	0.793388023	-2.828168166	0.004681521	0.021847097	Bacteria	Proteobacteria	Gammaproteobacteria	Betaproteobacteriales	Burkholderiaceae	Burkholderiaceae_unclassified	2.20E-02	Control	Otu0099	D3_IAVvsControl
Otu0100	16.01836427	-2.938699766	0.925906846	-3.173861147	0.001504256	0.009777666	Bacteria	Firmicutes	Clostridia	Clostridiales	Family_XI	Parvimonas	1.00E-02	Control	Otu0100	D3_IAVvsControl
Otu0105	49.51622114	0.639275148	0.240421409	2.658977629	0.007837817	0.033174015	Bacteria	Firmicutes	Clostridia	Clostridiales	Ruminococcaceae	Ruminococcaceae_UCG-014	3.30E-02	IAV	Otu0105	D3_IAVvsControl
Otu01072	26.56128738	-7.816915438	0.80130512	-9.755229621	1.75E-22	1.06E-20	Bacteria	Firmicutes	Negativicutes	Selenomonadales	Veillonellaceae	Dialister	0.00E+00	Control	Otu0107	D3_IAVvsControl
Otu0120	11.11077166	3.339966753	0.570502298	5.854431721	4.79E-09	8.71E-08	Bacteria	Bacteroidetes	Bacteroidia	Bacteroidales	Prevotellaceae	Prevotella_7	0.00E+00	IAV	Otu0120	D3_IAVvsControl
Otu01211	3.432955944	-2.56237091	0.814325108	-3.146619064	0.0016517	0.010020313	Bacteria	Proteobacteria	Gammaproteobacteria	Enterobacteriales	Enterobacteriaceae	Enterobacteriaceae_unclassified	1.00E-02	Control	Otu0121	D3_IAVvsControl
Otu01241	20.42116391	-1.45821389	0.525924695	-2.772666705	0.005559903	0.02529756	Bacteria	Bacteroidetes	Bacteroidia	Bacteroidales	Bacteroidales_unclassified	Bacteroidales_unclassified	2.50E-02	Control	Otu0124	D3_IAVvsControl
Otu0126	10.53648553	-1.39109545	0.50933117	-2.731219946	0.006310034	0.028010397	Bacteria	Proteobacteria	Gammaproteobacteria	Pseudomonadales	Moraxellaceae	Moraxellaceae_unclassified	2.80E-02	Control	Otu0126	D3_IAVvsControl
Otu01291	4.167539006	-1.848731144	0.629574625	-2.936476584	0.003319639	0.017128163	Bacteria	Actinobacteria	Actinobacteria	Actinomycetales	Actinomycetaceae	Actinomyces	1.70E-02	Control	Otu0129	D3_IAVvsControl
Otu01431	4.706494451	-3.364281771	1.019713007	-3.299243754	0.000969457	0.007057646	Bacteria	Fusobacteria	Fusobacteriia	Fusobacteriales	Fusobacteriaceae	Fusobacteriaceae_unclassified	7.00E-03	Control	Otu0143	D3_IAVvsControl
Otu0145	1.385879262	3.33439886	0.980002879	3.402437821	0.000667876	0.005169399	Bacteria	Firmicutes	Clostridia	Clostridiales	Ruminococcaceae	Ruminococcaceae_UCG-008	5.00E-03	IAV	Otu0145	D3_IAVvsControl
Otu01811	8.141646064	1.543542974	0.526779575	2.930149626	0.003387988	0.017128163	Bacteria	Firmicutes	Clostridia	Clostridiales	Ruminococcaceae	Intestinimonas	1.70E-02	IAV	Otu0181	D3_IAVvsControl
Otu0225	1.732323551	2.908506306	0.965190469	3.013401396	0.00258337	0.014247676	Bacteria	Firmicutes	Negativicutes	Selenomonadales	Acidaminococcaceae	Acidaminococcus	1.40E-02	IAV	Otu0225	D3_IAVvsControl
Otu02351	20.09381912	4.574788151	0.670228255	6.825716638	8.75E-12	2.65E-10	Bacteria	Proteobacteria	Gammaproteobacteria	Pseudomonadales	Pseudomonadaceae	Pseudomonas	0.00E+00	IAV	Otu0235	D3_IAVvsControl
Otu02391	5.68553651	-2.390048554	0.673543562	-3.548469153	0.000387477	0.003358137	Bacteria	Fusobacteria	Fusobacteriia	Fusobacteriales	Leptotrichiaceae	Leptotrichiaceae_unclassified	3.00E-03	Control	Otu0239	D3_IAVvsControl
Otu0299	4.626495305	-2.341097505	0.871074311	-2.687597919	0.0071968	0.031186132	Bacteria	Fusobacteria	Fusobacteriia	Fusobacteriales	Leptotrichiaceae	Leptotrichia	3.10E-02	Control	Otu0299	D3_IAVvsControl
Otu0314	2.609935392	1.887560584	0.714612472	2.641376491	0.008256991	0.034153916	Bacteria	Firmicutes	Clostridia	Clostridiales	Ruminococcaceae	Candidatus_Soleaferrea	3.40E-02	IAV	Otu0314	D3_IAVvsControl
Otu0396	2.336727256	-2.740376727	1.049429536	-2.611301314	0.009019838	0.036480235	Bacteria	Firmicutes	Clostridia	Clostridiales	Lachnospiraceae	Coprococcus_2	3.60E-02	Control	Otu0396	D3_IAVvsControl
Otu00021	6594.937351	1.285317147	0.355711682	3.613367828	0.000302245	0.001863847	Bacteria	Proteobacteria	Gammaproteobacteria	Pasteurellales	Pasteurellaceae	Actinobacillus	2.00E-03	IAV	Otu0002	D7_IAVvsControl
Otu0004	3637.043616	1.990590661	0.372549872	5.343152175	9.13E-08	1.93E-06	Bacteria	Firmicutes	Bacilli	Lactobacillales	Streptococcaceae	Streptococcus	0.00E+00	IAV	Otu0004	D7_IAVvsControl
Otu0006	1719.23475	1.819783641	0.58247424	3.124230248	0.001782709	0.008794698	Bacteria	Proteobacteria	Gammaproteobacteria	Betaproteobacteriales	Neisseriaceae	Neisseriaceae_unclassified	9.00E-03	IAV	Otu0006	D7_IAVvsControl
Otu00091	151.0663519	-0.614179628	0.227989781	-2.693891033	0.007062325	0.029034003	Bacteria	Bacteroidetes	Bacteroidia	Bacteroidales	Prevotellaceae	Prevotella_9	2.90E-02	Control	Otu0009	D7_IAVvsControl
Otu00121	35.33504714	0.617381259	0.246985685	2.499664136	0.01243111	0.042265597	Bacteria	Bacteroidetes	Bacteroidia	Bacteroidales	Prevotellaceae	Prevotellaceae_NK3B31_group	4.20E-02	IAV	Otu0012	D7_IAVvsControl
Otu00151	53.09424371	-0.787495985	0.315521716	-2.495853521	0.012565448	0.042265597	Bacteria	Firmicutes	Bacilli	Lactobacillales	Leuconostocaceae	Weissella	4.20E-02	Control	Otu0015	D7_IAVvsControl
Otu00162	90.01082798	-1.034930634	0.240842121	-4.297133027	1.73E-05	0.000232792	Bacteria	Firmicutes	Clostridia	Clostridiales	Clostridiaceae_1	Clostridium_sensu_stricto_1	0.00E+00	Control	Otu0016	D7_IAVvsControl
Otu0023	65.16014308	-0.75697822	0.233235462	-3.245553716	0.001172224	0.006425527	Bacteria	Firmicutes	Clostridia	Clostridiales	Lachnospiraceae	Blautia	6.00E-03	Control	Otu0023	D7_IAVvsControl
Otu00283	107.3995576	-1.96463739	0.487652916	-4.028761697	5.61E-05	0.000436767	Bacteria	Firmicutes	Bacilli	Lactobacillales	Streptococcaceae	Lactococcus	0.00E+00	Control	Otu0028	D7_IAVvsControl
Otu00292	30.02500327	-1.784784571	0.40823265	-4.371978996	1.23E-05	0.000182226	Bacteria	Firmicutes	Erysipelotrichia	Erysipelotrichales	Erysipelotrichaceae	Turicibacter	0.00E+00	Control	Otu0029	D7_IAVvsControl
Otu00302	9.122271572	-1.664666248	0.623760246	-2.668759768	0.007613188	0.029651364	Bacteria	Firmicutes	Negativicutes	Selenomonadales	Veillonellaceae	Veillonellaceae_unclassified	3.00E-02	Control	Otu0030	D7_IAVvsControl
Otu0031	20.73385639	-1.30797161	0.322958216	-4.049971618	5.12E-05	0.000436767	Bacteria	Firmicutes	Clostridia	Clostridiales	Ruminococcaceae	Faecalibacterium	0.00E+00	Control	Otu0031	D7_IAVvsControl
Otu00323	23.19217999	-0.687333295	0.237092725	-2.899006267	0.003743474	0.016788914	Bacteria	Firmicutes	Clostridia	Clostridiales	Ruminococcaceae	Ruminococcaceae_UCG-002	1.70E-02	Control	Otu0032	D7_IAVvsControl
Otu00351	13.95383929	-1.646055017	0.514614893	-3.198615194	0.001380894	0.007299009	Bacteria	Firmicutes	Negativicutes	Selenomonadales	Veillonellaceae	uncultured	7.00E-03	Control	Otu0035	D7_IAVvsControl
Otu00372	18.66900265	1.467057098	0.555290926	2.641961233	0.008242749	0.031280176	Bacteria	Proteobacteria	Gammaproteobacteria	Enterobacteriales	Enterobacteriaceae	Escherichia-Shigella	3.10E-02	IAV	Otu0037	D7_IAVvsControl
Otu0039	4.535037335	-4.062672324	1.024360127	-3.966058631	7.31E-05	0.000540725	Bacteria	Firmicutes	Bacilli	Lactobacillales	Aerococcaceae	Aerococcus	1.00E-03	Control	Otu0039	D7_IAVvsControl
Otu00413	59.47740925	-2.325261793	0.28165939	-8.255580579	1.51E-16	2.24E-14	Bacteria	Actinobacteria	Coriobacteriia	Coriobacteriales	Atopobiaceae	Olsenella	0.00E+00	Control	Otu0041	D7_IAVvsControl
Otu0042	32.7462884	-0.940633871	0.245391575	-3.833195461	0.000126489	0.000850928	Bacteria	Firmicutes	Clostridia	Clostridiales	Family_XIII	Mogibacterium	1.00E-03	Control	Otu0042	D7_IAVvsControl
Otu00473	42.27817668	-6.574256094	0.858593506	-7.657006542	1.90E-14	9.39E-13	Bacteria	Bacteroidetes	Bacteroidia	Flavobacteriales	Weeksellaceae	Empedobacter	0.00E+00	Control	Otu0047	D7_IAVvsControl
Otu00523	14.11240768	-4.465771289	0.795558787	-5.613376863	1.98E-08	5.24E-07	Bacteria	Firmicutes	Bacilli	Lactobacillales	Leuconostocaceae	Leuconostoc	0.00E+00	Control	Otu0052	D7_IAVvsControl
Otu00571	17.3886241	-2.644831056	0.472150451	-5.601670085	2.12E-08	5.24E-07	Bacteria	Firmicutes	Clostridia	Clostridiales	Peptostreptococcaceae	Romboutsia	0.00E+00	Control	Otu0057	D7_IAVvsControl
Otu00592	9.408300161	1.297276774	0.332855884	3.897412772	9.72E-05	0.000685211	Bacteria	Firmicutes	Clostridia	Clostridiales	Ruminococcaceae	Ruminococcaceae_UCG-005	1.00E-03	IAV	Otu0059	D7_IAVvsControl
Otu0063	23.1020916	-0.798292387	0.252380695	-3.163048528	0.001561263	0.007967825	Bacteria	Bacteroidetes	Bacteroidia	Bacteroidales	Prevotellaceae	Prevotella_2	8.00E-03	Control	Otu0063	D7_IAVvsControl
Otu00651	10.19722274	1.163078419	0.403814322	2.880230731	0.003973842	0.017297902	Bacteria	Firmicutes	Clostridia	Clostridiales	Clostridiaceae_1	Clostridium_sensu_stricto_6	1.70E-02	IAV	Otu0065	D7_IAVvsControl
Otu0078	8.923813265	-1.519376154	0.455334575	-3.336834578	0.000847384	0.004823569	Bacteria	Firmicutes	Clostridia	Clostridiales	Lachnospiraceae	Dorea	5.00E-03	Control	Otu0078	D7_IAVvsControl
Otu00852	26.39072519	1.09897018	0.272252818	4.036579635	5.42E-05	0.000436767	Bacteria	Firmicutes	Clostridia	Clostridiales	Family_XI	Anaerococcus	0.00E+00	IAV	Otu0085	D7_IAVvsControl
Otu00942	11.4958697	-2.176025118	0.508772617	-4.277009111	1.89E-05	0.000233619	Bacteria	Firmicutes	Erysipelotrichia	Erysipelotrichales	Erysipelotrichaceae	Catenisphaera	0.00E+00	Control	Otu0094	D7_IAVvsControl
Otu0095	4.68414296	-2.483717681	0.616214169	-4.030607875	5.56E-05	0.000436767	Bacteria	Bacteroidetes	Bacteroidia	Bacteroidales	Tannerellaceae	Parabacteroides	0.00E+00	Control	Otu0095	D7_IAVvsControl
Otu01073	17.45044142	-4.96927233	0.646383247	-7.687811142	1.50E-14	9.39E-13	Bacteria	Firmicutes	Negativicutes	Selenomonadales	Veillonellaceae	Dialister	0.00E+00	Control	Otu0107	D7_IAVvsControl
Otu01132	5.134473603	-1.726177939	0.58094761	-2.971314297	0.002965281	0.013714427	Bacteria	Firmicutes	Clostridia	Clostridiales	Ruminococcaceae	Oscillospira	1.40E-02	Control	Otu0113	D7_IAVvsControl
Otu01191	10.87023829	-1.011034662	0.387070477	-2.612016992	0.009000978	0.033303619	Bacteria	Actinobacteria	Coriobacteriia	Coriobacteriales	Eggerthellaceae	Eggerthellaceae_unclassified	3.30E-02	Control	Otu0119	D7_IAVvsControl
Otu01242	16.02726416	3.321832853	0.747393625	4.444556046	8.81E-06	0.000148409	Bacteria	Bacteroidetes	Bacteroidia	Bacteroidales	Bacteroidales_unclassified	Bacteroidales_unclassified	0.00E+00	IAV	Otu0124	D7_IAVvsControl
Otu01301	11.76495082	-2.815567175	0.446153011	-6.310765829	2.78E-10	1.03E-08	Bacteria	Firmicutes	Clostridia	Clostridiales	Family_XIII	Family_XIII_ge	0.00E+00	Control	Otu0130	D7_IAVvsControl
Otu0132	6.943483572	-1.808822954	0.50287007	-3.596998631	0.00032191	0.001905708	Bacteria	Firmicutes	Clostridia	Clostridiales	Eubacteriaceae	Pseudoramibacter	2.00E-03	Control	Otu0132	D7_IAVvsControl
Otu0151	8.948087588	1.134648214	0.442420738	2.564636141	0.010328405	0.036395333	Bacteria	Bacteroidetes	Bacteroidia	Bacteroidales	Bacteroidaceae	Bacteroides	3.60E-02	IAV	Otu0151	D7_IAVvsControl
Otu01541	4.646592324	-3.283131216	0.79499845	-4.129732854	3.63E-05	0.000358343	Bacteria	Firmicutes	Clostridia	Clostridiales	Lachnospiraceae	Syntrophococcus	0.00E+00	Control	Otu0154	D7_IAVvsControl
Otu01601	5.592403132	-1.495418482	0.521981495	-2.864887922	0.004171569	0.017639776	Bacteria	Firmicutes	Clostridia	Clostridiales	Lachnospiraceae	Marvinbryantia	1.80E-02	Control	Otu0160	D7_IAVvsControl
Otu0170	9.015108531	-2.603137473	0.622038179	-4.184851609	2.85E-05	0.000301658	Bacteria	Firmicutes	Clostridia	Clostridiales	Ruminococcaceae	Negativibacillus	0.00E+00	Control	Otu0170	D7_IAVvsControl
Otu0208	1.566907612	2.924368201	0.796355079	3.67219131	0.00024048	0.001547434	Bacteria	Proteobacteria	Alphaproteobacteria	Sphingomonadales	Sphingomonadaceae	Sphingomonas	2.00E-03	IAV	Otu0208	D7_IAVvsControl
Otu0213	3.075612473	5.512927183	1.305589461	4.222557968	2.42E-05	0.00027499	Bacteria	Proteobacteria	Gammaproteobacteria	Betaproteobacteriales	Burkholderiaceae	Massilia	0.00E+00	IAV	Otu0213	D7_IAVvsControl
Otu02392	4.754312299	-1.990386325	0.809183587	-2.459746288	0.013903526	0.045727154	Bacteria	Fusobacteria	Fusobacteriia	Fusobacteriales	Leptotrichiaceae	Leptotrichiaceae_unclassified	4.60E-02	Control	Otu0239	D7_IAVvsControl
Otu02471	2.678442954	1.883915765	0.630774793	2.986669389	0.002820345	0.013464875	Bacteria	Firmicutes	Bacilli	Bacillales	Family_XI	Gemella	1.30E-02	IAV	Otu0247	D7_IAVvsControl
Otu0324	5.246071242	-3.513961704	0.791556315	-4.439307272	9.02E-06	0.000148409	Bacteria	Firmicutes	Erysipelotrichia	Erysipelotrichales	Erysipelotrichaceae	Sharpea	0.00E+00	Control	Otu0324	D7_IAVvsControl
Otu0443	2.118562165	1.877200956	0.727307362	2.581028397	0.009850648	0.035558436	Bacteria	Firmicutes	Clostridia	Clostridiales	Peptostreptococcaceae	Filifactor	3.60E-02	IAV	Otu0443	D7_IAVvsControl
Otu1031	0.705528662	3.188398653	1.191711604	2.675478397	0.007462268	0.029651364	Bacteria	Firmicutes	Bacilli	Lactobacillales	Carnobacteriaceae	Allofustis	3.00E-02	IAV	Otu1031	D7_IAVvsControl
Otu00092	595.0558605	1.292297383	0.257855671	5.011708203	5.39E-07	8.90E-06	Bacteria	Bacteroidetes	Bacteroidia	Bacteroidales	Prevotellaceae	Prevotella_9	0.00E+00	IAV	Otu0009	D10_IAVvsControl
Otu00122	266.001847	1.656504529	0.279696468	5.922507854	3.17E-09	7.96E-08	Bacteria	Bacteroidetes	Bacteroidia	Bacteroidales	Prevotellaceae	Prevotellaceae_NK3B31_group	0.00E+00	IAV	Otu0012	D10_IAVvsControl
Otu00131	405.4753218	-1.222061547	0.202138823	-6.045654817	1.49E-09	4.91E-08	Bacteria	Firmicutes	Bacilli	Lactobacillales	Lactobacillaceae	Lactobacillus	0.00E+00	Control	Otu0013	D10_IAVvsControl
Otu00192	112.168329	-1.127552547	0.24676745	-4.569292044	4.89E-06	6.35E-05	Bacteria	Firmicutes	Negativicutes	Selenomonadales	Veillonellaceae	Megasphaera	0.00E+00	Control	Otu0019	D10_IAVvsControl
Otu0020	129.5944293	-3.054554588	0.515955958	-5.920184737	3.22E-09	7.96E-08	Bacteria	Actinobacteria	Actinobacteria	Micrococcales	Micrococcaceae	Rothia	0.00E+00	Control	Otu0020	D10_IAVvsControl
Otu00252	144.6708131	-2.188944765	0.616056231	-3.553157418	0.000380637	0.002512202	Bacteria	Bacteroidetes	Bacteroidia	Flavobacteriales	Weeksellaceae	Chryseobacterium	3.00E-03	Control	Otu0025	D10_IAVvsControl
Otu00303	43.12161634	1.113026089	0.307877395	3.615160148	0.000300162	0.002201188	Bacteria	Firmicutes	Negativicutes	Selenomonadales	Veillonellaceae	Veillonellaceae_unclassified	2.00E-03	IAV	Otu0030	D10_IAVvsControl
Otu00324	30.17495458	0.882211588	0.240836447	3.663114945	0.000249167	0.0019734	Bacteria	Firmicutes	Clostridia	Clostridiales	Ruminococcaceae	Ruminococcaceae_UCG-002	2.00E-03	IAV	Otu0032	D10_IAVvsControl
Otu00341	95.92515261	2.006145185	0.301006691	6.664786024	2.65E-11	1.75E-09	Bacteria	Firmicutes	Clostridia	Clostridiales	Lachnospiraceae	Agathobacter	0.00E+00	IAV	Otu0034	D10_IAVvsControl
Otu00352	94.40158545	-1.383810401	0.318973848	-4.338319297	1.44E-05	0.000149622	Bacteria	Firmicutes	Negativicutes	Selenomonadales	Veillonellaceae	uncultured	0.00E+00	Control	Otu0035	D10_IAVvsControl
Otu00402	70.24960789	0.930266653	0.287322688	3.237706909	0.001204945	0.007017034	Bacteria	Bacteroidetes	Bacteroidia	Bacteroidales	Prevotellaceae	uncultured	7.00E-03	IAV	Otu0040	D10_IAVvsControl
Otu00414	52.75940155	-1.587708435	0.246723479	-6.435173676	1.23E-10	6.10E-09	Bacteria	Actinobacteria	Coriobacteriia	Coriobacteriales	Atopobiaceae	Olsenella	0.00E+00	Control	Otu0041	D10_IAVvsControl
Otu00474	2.341224365	-3.603835397	0.888997513	-4.053819438	5.04E-05	0.000433776	Bacteria	Bacteroidetes	Bacteroidia	Flavobacteriales	Weeksellaceae	Empedobacter	0.00E+00	Control	Otu0047	D10_IAVvsControl
Otu0050	19.84681693	1.220169219	0.306601772	3.979654819	6.90E-05	0.000569377	Bacteria	Bacteroidetes	Bacteroidia	Bacteroidales	Prevotellaceae	Prevotella_1	1.00E-03	IAV	Otu0050	D10_IAVvsControl
Otu00524	29.17283946	-3.743695648	0.407045704	-9.197236606	3.67E-20	3.64E-18	Bacteria	Firmicutes	Bacilli	Lactobacillales	Leuconostocaceae	Leuconostoc	0.00E+00	Control	Otu0052	D10_IAVvsControl
Otu00561	15.37460626	-1.535664201	0.426858532	-3.59759519	0.000321173	0.002271152	Bacteria	Bacteroidetes	Bacteroidia	Bacteroidales	Prevotellaceae	Prevotellaceae_UCG-003	2.00E-03	Control	Otu0056	D10_IAVvsControl
Otu00572	15.02537448	-1.269965056	0.351231177	-3.615752643	0.000299476	0.002201188	Bacteria	Firmicutes	Clostridia	Clostridiales	Peptostreptococcaceae	Romboutsia	2.00E-03	Control	Otu0057	D10_IAVvsControl
Otu00612	12.33111768	-1.622950174	0.495325842	-3.27653039	0.00105091	0.00630546	Bacteria	Firmicutes	Bacilli	Lactobacillales	Enterococcaceae	Enterococcus	6.00E-03	Control	Otu0061	D10_IAVvsControl
Otu00631	31.61936382	0.852966703	0.339394254	2.513203139	0.011964042	0.048226816	Bacteria	Bacteroidetes	Bacteroidia	Bacteroidales	Prevotellaceae	Prevotella_2	4.80E-02	IAV	Otu0063	D10_IAVvsControl
Otu0066	27.92911155	-2.736026785	0.472502079	-5.790507397	7.02E-09	1.39E-07	Bacteria	Spirochaetes	Spirochaetia	Spirochaetales	Spirochaetaceae	Treponema_2	0.00E+00	Control	Otu0066	D10_IAVvsControl
Otu00681	1.111189526	-2.918160278	1.078933729	-2.704670546	0.006837216	0.030767473	Bacteria	Firmicutes	Clostridia	Clostridiales	Lachnospiraceae	Lachnospiraceae_AC2044_group	3.10E-02	Control	Otu0068	D10_IAVvsControl
Otu00711	16.05428235	1.391650807	0.311155129	4.472530512	7.73E-06	9.00E-05	Bacteria	Firmicutes	Negativicutes	Selenomonadales	Veillonellaceae	Anaerovibrio	0.00E+00	IAV	Otu0071	D10_IAVvsControl
Otu0074	17.236607	-1.697418173	0.515595529	-3.292150682	0.000994243	0.00615188	Bacteria	Firmicutes	Negativicutes	Selenomonadales	Veillonellaceae	Veillonella	6.00E-03	Control	Otu0074	D10_IAVvsControl
Otu00853	11.52412782	-2.181999653	0.428168467	-5.096124121	3.47E-07	6.24E-06	Bacteria	Firmicutes	Clostridia	Clostridiales	Family_XI	Anaerococcus	0.00E+00	Control	Otu0085	D10_IAVvsControl
Otu00862	9.605746025	-1.250725935	0.495277632	-2.525302688	0.011559868	0.047684454	Bacteria	Firmicutes	Clostridia	Clostridiales	Peptostreptococcaceae	Peptostreptococcus	4.80E-02	Control	Otu0086	D10_IAVvsControl
Otu00992	21.9714863	-1.527873735	0.611319172	-2.4993061	0.012443678	0.048226816	Bacteria	Proteobacteria	Gammaproteobacteria	Betaproteobacteriales	Burkholderiaceae	Burkholderiaceae_unclassified	4.80E-02	Control	Otu0099	D10_IAVvsControl
Otu01074	26.55219235	-7.188616374	0.779246611	-9.225085197	2.83E-20	3.64E-18	Bacteria	Firmicutes	Negativicutes	Selenomonadales	Veillonellaceae	Dialister	0.00E+00	Control	Otu0107	D10_IAVvsControl
Otu01101	13.90840266	0.865178439	0.347038194	2.493035217	0.012665628	0.048226816	Bacteria	Firmicutes	Clostridia	Clostridiales	Christensenellaceae	Christensenellaceae_R-7_group	4.80E-02	IAV	Otu0110	D10_IAVvsControl
Otu01133	11.25583609	0.883280156	0.348833304	2.532098128	0.011338226	0.047684454	Bacteria	Firmicutes	Clostridia	Clostridiales	Ruminococcaceae	Oscillospira	4.80E-02	IAV	Otu0113	D10_IAVvsControl
Otu01192	21.34358026	-0.81420689	0.315264634	-2.582614099	0.009805493	0.042206254	Bacteria	Actinobacteria	Coriobacteriia	Coriobacteriales	Eggerthellaceae	Eggerthellaceae_unclassified	4.20E-02	Control	Otu0119	D10_IAVvsControl
Otu01201	14.67551676	2.811920173	0.635130973	4.427307584	9.54E-06	0.000104958	Bacteria	Bacteroidetes	Bacteroidia	Bacteroidales	Prevotellaceae	Prevotella_7	0.00E+00	IAV	Otu0120	D10_IAVvsControl
Otu0125	22.02205968	1.603108505	0.324434213	4.941243682	7.76E-07	1.18E-05	Bacteria	Firmicutes	Clostridia	Clostridiales	Lachnospiraceae	Lachnospiraceae_NK4A136_group	0.00E+00	IAV	Otu0125	D10_IAVvsControl
Otu01302	11.24707835	-1.73078206	0.55465687	-3.120455465	0.001805716	0.00944227	Bacteria	Firmicutes	Clostridia	Clostridiales	Family_XIII	Family_XIII_ge	9.00E-03	Control	Otu0130	D10_IAVvsControl
Otu01321	11.34640274	-2.296361546	0.392947811	-5.843935202	5.10E-09	1.12E-07	Bacteria	Firmicutes	Clostridia	Clostridiales	Eubacteriaceae	Pseudoramibacter	0.00E+00	Control	Otu0132	D10_IAVvsControl
Otu0141	15.73429692	0.818197899	0.272433817	3.003290517	0.002670773	0.013220329	Bacteria	Firmicutes	Clostridia	Clostridiales	Ruminococcaceae	Ruminococcaceae_ge	1.30E-02	IAV	Otu0141	D10_IAVvsControl
Otu01531	6.623835976	1.150011422	0.460634307	2.496582225	0.012539659	0.048226816	Bacteria	Firmicutes	Clostridia	Clostridiales	Lachnospiraceae	Lachnospiraceae_ND3007_group	4.80E-02	IAV	Otu0153	D10_IAVvsControl
Otu01542	14.7276722	-0.986225501	0.330679092	-2.982424727	0.00285975	0.013810498	Bacteria	Firmicutes	Clostridia	Clostridiales	Lachnospiraceae	Syntrophococcus	1.40E-02	Control	Otu0154	D10_IAVvsControl
Otu0155	7.660945566	1.125835498	0.360913274	3.119407293	0.001812153	0.00944227	Bacteria	Firmicutes	Clostridia	Clostridiales	Ruminococcaceae	Ruminiclostridium_9	9.00E-03	IAV	Otu0155	D10_IAVvsControl
Otu0168	7.214129283	-1.838256662	0.516136026	-3.561574022	0.000368638	0.002512202	Bacteria	Firmicutes	Clostridia	Clostridiales	Peptococcaceae	Peptococcus	3.00E-03	Control	Otu0168	D10_IAVvsControl
Otu01711	4.184524973	-1.681121697	0.59248812	-2.837393089	0.004548358	0.021442257	Bacteria	Actinobacteria	Coriobacteriia	Coriobacteriales	Atopobiaceae	Atopobiaceae_ge	2.10E-02	Control	Otu0171	D10_IAVvsControl
Otu0178	11.4336104	0.887573982	0.357499191	2.482730043	0.013037985	0.048707945	Bacteria	Firmicutes	Clostridia	Clostridiales	Ruminococcaceae	Ruminococcus_1	4.90E-02	IAV	Otu0178	D10_IAVvsControl
Otu01801	7.52522668	-4.544354052	1.061104702	-4.282663194	1.85E-05	0.000182823	Bacteria	Bacteroidetes	Bacteroidia	Sphingobacteriales	Sphingobacteriaceae	Sphingobacterium	0.00E+00	Control	Otu0180	D10_IAVvsControl
Otu02001	1.766805015	-2.907442225	0.941191048	-3.089109517	0.002007574	0.0101923	Bacteria	Bacteroidetes	Bacteroidia	Bacteroidales	Muribaculaceae	Muribaculaceae_unclassified	1.00E-02	Control	Otu0200	D10_IAVvsControl
Otu02212	2.445964436	-2.438798793	0.763220568	-3.195404967	0.001396348	0.007899338	Bacteria	Actinobacteria	Coriobacteriia	Coriobacteriales	Atopobiaceae	Atopobium	8.00E-03	Control	Otu0221	D10_IAVvsControl
Otu02251	3.144071322	-2.347821833	0.831111003	-2.824919687	0.004729247	0.021776532	Bacteria	Firmicutes	Negativicutes	Selenomonadales	Acidaminococcaceae	Acidaminococcus	2.20E-02	Control	Otu0225	D10_IAVvsControl
Otu02393	6.247448562	-3.245634052	0.928239408	-3.49654844	0.000471319	0.00301036	Bacteria	Fusobacteria	Fusobacteriia	Fusobacteriales	Leptotrichiaceae	Leptotrichiaceae_unclassified	3.00E-03	Control	Otu0239	D10_IAVvsControl
Otu02461	8.675914721	1.328284453	0.511535116	2.596663279	0.009413415	0.041419028	Bacteria	Firmicutes	Clostridia	Clostridiales	Lachnospiraceae	Roseburia	4.10E-02	IAV	Otu0246	D10_IAVvsControl
Otu0257	2.735152259	3.950449933	0.945087974	4.179981167	2.92E-05	0.000274874	Bacteria	Firmicutes	Clostridia	Clostridiales	Ruminococcaceae	Ruminiclostridium_6	0.00E+00	IAV	Otu0257	D10_IAVvsControl
Otu0268	1.915987542	4.261352366	1.048464389	4.064374919	4.82E-05	0.000433452	Bacteria	Bacteroidetes	Bacteroidia	Sphingobacteriales	Sphingobacteriaceae	Sphingobacteriaceae_unclassified	0.00E+00	IAV	Otu0268	D10_IAVvsControl
Otu02921	9.032207765	-5.218256939	1.071502487	-4.870037172	1.12E-06	1.58E-05	Bacteria	Proteobacteria	Alphaproteobacteria	Caulobacterales	Caulobacteraceae	Brevundimonas	0.00E+00	Control	Otu0292	D10_IAVvsControl
Otu03241	6.04093319	-5.442454791	0.858872725	-6.336741907	2.35E-10	9.29E-09	Bacteria	Firmicutes	Erysipelotrichia	Erysipelotrichales	Erysipelotrichaceae	Sharpea	0.00E+00	Control	Otu0324	D10_IAVvsControl
Otu03961	2.436173331	3.756439489	0.823908002	4.559294821	5.13E-06	6.35E-05	Bacteria	Firmicutes	Clostridia	Clostridiales	Lachnospiraceae	Coprococcus_2	0.00E+00	IAV	Otu0396	D10_IAVvsControl
Otu0462	1.804246561	-3.707549548	1.183564588	-3.132528283	0.001733077	0.00944227	Bacteria	Proteobacteria	Alphaproteobacteria	Rhizobiales	Rhizobiaceae	Rhizobiaceae_unclassified	9.00E-03	Control	Otu0462	D10_IAVvsControl
Otu00093	415.0405757	-0.835457279	0.286985848	-2.911144523	0.003601074	0.013504028	Bacteria	Bacteroidetes	Bacteroidia	Bacteroidales	Prevotellaceae	Prevotella_9	1.40E-02	Control	Otu0009	D14_IAVvsControl
Otu00132	222.460722	-2.165538259	0.312134551	-6.937835785	3.98E-12	1.28E-10	Bacteria	Firmicutes	Bacilli	Lactobacillales	Lactobacillaceae	Lactobacillus	0.00E+00	Control	Otu0013	D14_IAVvsControl
Otu00172	248.3395242	1.049199293	0.192210726	5.458588684	4.80E-08	8.31E-07	Bacteria	Firmicutes	Clostridia	Clostridiales	Peptostreptococcaceae	Terrisporobacter	0.00E+00	IAV	Otu0017	D14_IAVvsControl
Otu00193	108.4638164	-1.223875704	0.289839288	-4.222601123	2.41E-05	0.000175282	Bacteria	Firmicutes	Negativicutes	Selenomonadales	Veillonellaceae	Megasphaera	0.00E+00	Control	Otu0019	D14_IAVvsControl
Otu00201	111.2307355	-1.784620086	0.35251312	-5.062563585	4.14E-07	5.47E-06	Bacteria	Actinobacteria	Actinobacteria	Micrococcales	Micrococcaceae	Rothia	0.00E+00	Control	Otu0020	D14_IAVvsControl
Otu00253	176.8450018	3.144936415	0.398917505	7.883676147	3.18E-15	1.43E-13	Bacteria	Bacteroidetes	Bacteroidia	Flavobacteriales	Weeksellaceae	Chryseobacterium	0.00E+00	IAV	Otu0025	D14_IAVvsControl
Otu00284	203.5650718	2.869211545	0.325046611	8.827077238	1.07E-18	6.04E-17	Bacteria	Firmicutes	Bacilli	Lactobacillales	Streptococcaceae	Lactococcus	0.00E+00	IAV	Otu0028	D14_IAVvsControl
Otu00311	41.99600963	-1.459956302	0.371340042	-3.931588667	8.44E-05	0.000542484	Bacteria	Firmicutes	Clostridia	Clostridiales	Ruminococcaceae	Faecalibacterium	1.00E-03	Control	Otu0031	D14_IAVvsControl
Otu00325	55.17860776	-0.992744093	0.197910015	-5.01613874	5.27E-07	6.24E-06	Bacteria	Firmicutes	Clostridia	Clostridiales	Ruminococcaceae	Ruminococcaceae_UCG-002	0.00E+00	Control	Otu0032	D14_IAVvsControl
Otu0033	124.2904374	2.388321167	0.38112948	6.266429889	3.69E-10	8.31E-09	Bacteria	Proteobacteria	Gammaproteobacteria	Pseudomonadales	Moraxellaceae	Enhydrobacter	0.00E+00	IAV	Otu0033	D14_IAVvsControl
Otu00342	39.02338736	-1.004374627	0.244068131	-4.115140401	3.87E-05	0.000263825	Bacteria	Firmicutes	Clostridia	Clostridiales	Lachnospiraceae	Agathobacter	0.00E+00	Control	Otu0034	D14_IAVvsControl
Otu00383	56.01054415	3.663079591	0.353386626	10.36564294	3.55E-25	4.00E-23	Bacteria	Proteobacteria	Gammaproteobacteria	Pseudomonadales	Moraxellaceae	Acinetobacter	0.00E+00	IAV	Otu0038	D14_IAVvsControl
Otu00391	47.85915691	1.386366528	0.385393976	3.597270885	0.000321574	0.001764733	Bacteria	Firmicutes	Bacilli	Lactobacillales	Aerococcaceae	Aerococcus	2.00E-03	IAV	Otu0039	D14_IAVvsControl
Otu00403	39.33100223	-1.162857609	0.396533777	-2.932556258	0.00336184	0.012941694	Bacteria	Bacteroidetes	Bacteroidia	Bacteroidales	Prevotellaceae	uncultured	1.30E-02	Control	Otu0040	D14_IAVvsControl
Otu00475	8.419871389	-5.140636635	0.965705702	-5.323191762	1.02E-07	1.53E-06	Bacteria	Bacteroidetes	Bacteroidia	Flavobacteriales	Weeksellaceae	Empedobacter	0.00E+00	Control	Otu0047	D14_IAVvsControl
Otu00525	50.16825671	-3.746264146	0.413274441	-9.064833852	1.25E-19	9.36E-18	Bacteria	Firmicutes	Bacilli	Lactobacillales	Leuconostocaceae	Leuconostoc	0.00E+00	Control	Otu0052	D14_IAVvsControl
Otu00531	79.74810039	-1.105025228	0.284221658	-3.887899447	0.000101115	0.000612281	Bacteria	Bacteroidetes	Bacteroidia	Bacteroidales	Prevotellaceae	Alloprevotella	1.00E-03	Control	Otu0053	D14_IAVvsControl
Otu00613	20.41314224	2.402221759	0.392310006	6.123274259	9.17E-10	1.88E-08	Bacteria	Firmicutes	Bacilli	Lactobacillales	Enterococcaceae	Enterococcus	0.00E+00	IAV	Otu0061	D14_IAVvsControl
Otu00632	32.79417039	-0.779782624	0.245191826	-3.180296171	0.001471246	0.006245856	Bacteria	Bacteroidetes	Bacteroidia	Bacteroidales	Prevotellaceae	Prevotella_2	6.00E-03	Control	Otu0063	D14_IAVvsControl
Otu00661	82.02867095	2.075769624	0.43430739	4.779494134	1.76E-06	1.80E-05	Bacteria	Spirochaetes	Spirochaetia	Spirochaetales	Spirochaetaceae	Treponema_2	0.00E+00	IAV	Otu0066	D14_IAVvsControl
Otu00802	54.60026507	-0.656460174	0.198484437	-3.307363465	0.000941786	0.004414622	Bacteria	Firmicutes	Clostridia	Clostridiales	Lachnospiraceae	Lachnospiraceae_ge	4.00E-03	Control	Otu0080	D14_IAVvsControl
Otu00822	5.604054701	-2.427818635	0.80801109	-3.004684795	0.002658562	0.010681723	Bacteria	Firmicutes	Clostridia	Clostridiales	Lachnospiraceae	Lachnospiraceae_XPB1014_group	1.10E-02	Control	Otu0082	D14_IAVvsControl
Otu00854	11.81852908	-2.420872127	0.549614762	-4.40467086	1.06E-05	8.51E-05	Bacteria	Firmicutes	Clostridia	Clostridiales	Family_XI	Anaerococcus	0.00E+00	Control	Otu0085	D14_IAVvsControl
Otu00863	8.474822694	-1.230043269	0.478678408	-2.569665244	0.010179683	0.034185503	Bacteria	Firmicutes	Clostridia	Clostridiales	Peptostreptococcaceae	Peptostreptococcus	3.40E-02	Control	Otu0086	D14_IAVvsControl
Otu0089	2.003089767	2.96298232	1.12338141	2.637556838	0.008350563	0.029357448	Bacteria	Actinobacteria	Actinobacteria	Micrococcales	Dermabacteraceae	Brachybacterium	2.90E-02	IAV	Otu0089	D14_IAVvsControl
Otu00993	27.16639408	2.309001943	0.477952751	4.831025533	1.36E-06	1.46E-05	Bacteria	Proteobacteria	Gammaproteobacteria	Betaproteobacteriales	Burkholderiaceae	Burkholderiaceae_unclassified	0.00E+00	IAV	Otu0099	D14_IAVvsControl
Otu01051	29.15953233	0.772771766	0.263777458	2.929635353	0.0033936	0.012941694	Bacteria	Firmicutes	Clostridia	Clostridiales	Ruminococcaceae	Ruminococcaceae_UCG-014	1.30E-02	IAV	Otu0105	D14_IAVvsControl
Otu01075	5.941411403	-5.163956741	0.936518022	-5.513996119	3.51E-08	6.58E-07	Bacteria	Firmicutes	Negativicutes	Selenomonadales	Veillonellaceae	Dialister	0.00E+00	Control	Otu0107	D14_IAVvsControl
Otu01082	22.67498934	-0.76100116	0.300084609	-2.53595532	0.011214104	0.037105491	Bacteria	Actinobacteria	Coriobacteriia	Coriobacteriales	Atopobiaceae	uncultured	3.70E-02	Control	Otu0108	D14_IAVvsControl
Otu01091	15.51417011	1.027722047	0.350608745	2.931250462	0.003376005	0.012941694	Bacteria	Firmicutes	Erysipelotrichia	Erysipelotrichales	Erysipelotrichaceae	Catenibacterium	1.30E-02	IAV	Otu0109	D14_IAVvsControl
Otu01134	21.25673462	1.185641071	0.435350369	2.723418092	0.006461023	0.023075084	Bacteria	Firmicutes	Clostridia	Clostridiales	Ruminococcaceae	Oscillospira	2.30E-02	IAV	Otu0113	D14_IAVvsControl
Otu01202	5.117599146	2.472710474	0.715578029	3.455542757	0.000549186	0.00274593	Bacteria	Bacteroidetes	Bacteroidia	Bacteroidales	Prevotellaceae	Prevotella_7	3.00E-03	IAV	Otu0120	D14_IAVvsControl
Otu01212	21.4826444	1.515692191	0.468806241	3.233088768	0.001224595	0.005510678	Bacteria	Proteobacteria	Gammaproteobacteria	Enterobacteriales	Enterobacteriaceae	Enterobacteriaceae_unclassified	6.00E-03	IAV	Otu0121	D14_IAVvsControl
Otu01251	31.44924656	1.009136987	0.31150567	3.239546125	0.001197201	0.005497352	Bacteria	Firmicutes	Clostridia	Clostridiales	Lachnospiraceae	Lachnospiraceae_NK4A136_group	5.00E-03	IAV	Otu0125	D14_IAVvsControl
Otu01261	14.71280703	1.644326089	0.520138966	3.161320719	0.001570555	0.006543978	Bacteria	Proteobacteria	Gammaproteobacteria	Pseudomonadales	Moraxellaceae	Moraxellaceae_unclassified	7.00E-03	IAV	Otu0126	D14_IAVvsControl
Otu01292	8.96285823	-1.651221431	0.445354942	-3.707652653	0.000209189	0.00117669	Bacteria	Actinobacteria	Actinobacteria	Actinomycetales	Actinomycetaceae	Actinomyces	1.00E-03	Control	Otu0129	D14_IAVvsControl
Otu0131	45.34816034	1.586115292	0.348814105	4.547164999	5.44E-06	4.89E-05	Bacteria	Firmicutes	Clostridia	Clostridiales	Ruminococcaceae	Ruminococcaceae_unclassified	0.00E+00	IAV	Otu0131	D14_IAVvsControl
Otu01322	18.95781636	-1.459291789	0.35548295	-4.105096427	4.04E-05	0.00026745	Bacteria	Firmicutes	Clostridia	Clostridiales	Eubacteriaceae	Pseudoramibacter	0.00E+00	Control	Otu0132	D14_IAVvsControl
Otu01382	18.01582719	1.735529079	0.400596293	4.332364306	1.48E-05	0.000114453	Bacteria	Firmicutes	Erysipelotrichia	Erysipelotrichales	Erysipelotrichaceae	Erysipelotrichaceae_unclassified	0.00E+00	IAV	Otu0138	D14_IAVvsControl
Otu01391	1.290585285	3.743059706	1.171717967	3.194505683	0.001400705	0.006060744	Bacteria	Actinobacteria	Actinobacteria	Corynebacteriales	Corynebacteriaceae	Corynebacterium_1	6.00E-03	IAV	Otu0139	D14_IAVvsControl
Otu01432	2.238020785	-3.42116811	0.957539432	-3.572874385	0.000353084	0.001891522	Bacteria	Fusobacteria	Fusobacteriia	Fusobacteriales	Fusobacteriaceae	Fusobacteriaceae_unclassified	2.00E-03	Control	Otu0143	D14_IAVvsControl
Otu0144	12.10853734	-1.194782418	0.395983273	-3.017254765	0.002550753	0.0104349	Bacteria	Firmicutes	Erysipelotrichia	Erysipelotrichales	Erysipelotrichaceae	Holdemanella	1.00E-02	Control	Otu0144	D14_IAVvsControl
Otu01712	12.86188947	-2.330016599	0.436763737	-5.334729968	9.57E-08	1.53E-06	Bacteria	Actinobacteria	Coriobacteriia	Coriobacteriales	Atopobiaceae	Atopobiaceae_ge	0.00E+00	Control	Otu0171	D14_IAVvsControl
Otu01802	7.651536909	3.405218657	0.521235705	6.532972744	6.45E-11	1.64E-09	Bacteria	Bacteroidetes	Bacteroidia	Sphingobacteriales	Sphingobacteriaceae	Sphingobacterium	0.00E+00	IAV	Otu0180	D14_IAVvsControl
Otu01812	7.65116581	-1.811635378	0.483250962	-3.748850021	0.000177647	0.001024888	Bacteria	Firmicutes	Clostridia	Clostridiales	Ruminococcaceae	Intestinimonas	1.00E-03	Control	Otu0181	D14_IAVvsControl
Otu02081	8.065728013	3.063245938	0.675210316	4.536728583	5.71E-06	4.94E-05	Bacteria	Proteobacteria	Alphaproteobacteria	Sphingomonadales	Sphingomonadaceae	Sphingomonas	0.00E+00	IAV	Otu0208	D14_IAVvsControl
Otu02131	7.880349972	3.322411387	0.644213223	5.157316346	2.51E-07	3.52E-06	Bacteria	Proteobacteria	Gammaproteobacteria	Betaproteobacteriales	Burkholderiaceae	Massilia	0.00E+00	IAV	Otu0213	D14_IAVvsControl
Otu02191	4.641014781	-2.361799367	0.608326361	-3.882454416	0.000103407	0.000612281	Bacteria	Firmicutes	Clostridia	Clostridiales	Lachnospiraceae	Fusicatenibacter	1.00E-03	Control	Otu0219	D14_IAVvsControl
Otu02231	2.567601224	-3.349399716	1.328012387	-2.522114816	0.011665163	0.038038574	Bacteria	Bacteroidetes	Bacteroidia	Bacteroidales	Rikenellaceae	dgA-11_gut_group	3.80E-02	Control	Otu0223	D14_IAVvsControl
Otu02352	2.854152387	4.19864467	0.885069284	4.74385988	2.10E-06	2.05E-05	Bacteria	Proteobacteria	Gammaproteobacteria	Pseudomonadales	Pseudomonadaceae	Pseudomonas	0.00E+00	IAV	Otu0235	D14_IAVvsControl
Otu02394	4.447662578	-3.48573188	0.891513958	-3.909901634	9.23E-05	0.000577086	Bacteria	Fusobacteria	Fusobacteriia	Fusobacteriales	Leptotrichiaceae	Leptotrichiaceae_unclassified	1.00E-03	Control	Otu0239	D14_IAVvsControl
Otu02541	3.613098784	-3.832420862	1.538006757	-2.491810159	0.012709395	0.040851626	Bacteria	Actinobacteria	Actinobacteria	Actinomycetales	Actinomycetaceae	Actinotignum	4.10E-02	Control	Otu0254	D14_IAVvsControl
Otu02681	20.10196467	8.172039703	0.754536405	10.83054396	2.47E-27	5.55E-25	Bacteria	Bacteroidetes	Bacteroidia	Sphingobacteriales	Sphingobacteriaceae	Sphingobacteriaceae_unclassified	0.00E+00	IAV	Otu0268	D14_IAVvsControl
Otu02812	6.7814492	-3.760018867	0.74515497	-5.045955561	4.51E-07	5.64E-06	Bacteria	Firmicutes	Negativicutes	Selenomonadales	Veillonellaceae	Schwartzia	0.00E+00	Control	Otu0281	D14_IAVvsControl
Otu02922	3.817663005	2.630025162	0.790216646	3.328233055	0.000873987	0.004183981	Bacteria	Proteobacteria	Alphaproteobacteria	Caulobacterales	Caulobacteraceae	Brevundimonas	4.00E-03	IAV	Otu0292	D14_IAVvsControl
Otu0318	16.93740903	0.95126989	0.34184487	2.782753152	0.00538998	0.019881073	Bacteria	Tenericutes	Mollicutes	Mollicutes_RF39	Mollicutes_RF39_fa	Mollicutes_RF39_ge	2.00E-02	IAV	Otu0318	D14_IAVvsControl
Otu03262	6.572530336	-1.588915309	0.495556934	-3.20632242	0.001344433	0.00593132	Bacteria	Firmicutes	Clostridia	Clostridiales	Clostridiales_unclassified	Clostridiales_unclassified	6.00E-03	Control	Otu0326	D14_IAVvsControl
Otu03341	9.575744445	2.574832997	0.60832489	4.232660932	2.31E-05	0.000173207	Bacteria	Firmicutes	Clostridia	Clostridiales	Clostridiales_vadinBB60_group	Clostridiales_vadinBB60_group_ge	0.00E+00	IAV	Otu0334	D14_IAVvsControl
Otu0337	2.77086791	4.855001368	1.101367488	4.408157514	1.04E-05	8.51E-05	Bacteria	Deinococcus-Thermus	Deinococci	Deinococcales	Deinococcaceae	Deinococcus	0.00E+00	IAV	Otu0337	D14_IAVvsControl
Otu0363	4.610278013	5.758402438	0.824092778	6.987565709	2.80E-12	1.05E-10	Bacteria	Actinobacteria	Actinobacteria	Micrococcales	Micrococcaceae	Micrococcaceae_unclassified	0.00E+00	IAV	Otu0363	D14_IAVvsControl
Otu03962	1.533266089	4.455435281	0.970517725	4.590781977	4.42E-06	4.14E-05	Bacteria	Firmicutes	Clostridia	Clostridiales	Lachnospiraceae	Coprococcus_2	0.00E+00	IAV	Otu0396	D14_IAVvsControl
Otu0399	2.376481329	-2.650171176	0.959903707	-2.760871905	0.005764728	0.020920384	Bacteria	Firmicutes	Clostridia	Clostridiales	Family_XI	Peptoniphilus	2.10E-02	Control	Otu0399	D14_IAVvsControl
Otu0418	8.646395405	4.649643146	0.712014045	6.53026886	6.57E-11	1.64E-09	Bacteria	Proteobacteria	Gammaproteobacteria	Xanthomonadales	Xanthomonadaceae	Stenotrophomonas	0.00E+00	IAV	Otu0418	D14_IAVvsControl
Otu0466	1.946014052	2.691304719	1.044055152	2.577741907	0.009944825	0.033902811	Bacteria	Firmicutes	Bacilli	Lactobacillales	Aerococcaceae	Aerococcaceae_unclassified	3.40E-02	IAV	Otu0466	D14_IAVvsControl
Otu0532	1.286566502	4.283506828	1.277501562	3.353034513	0.000799307	0.003909656	Bacteria	Bacteroidetes	Bacteroidia	Bacteroidia_unclassified	Bacteroidia_unclassified	Bacteroidia_unclassified	4.00E-03	IAV	Otu0532	D14_IAVvsControl
Otu0558	5.826826895	5.50741166	1.125857478	4.891748527	9.99E-07	1.12E-05	Bacteria	Tenericutes	Mollicutes	Izimaplasmatales	Izimaplasmatales_fa	Izimaplasmatales_ge	0.00E+00	IAV	Otu0558	D14_IAVvsControl
Otu0592	1.179654387	2.725260582	1.044826566	2.608337757	0.009098313	0.031494161	Bacteria	Spirochaetes	Spirochaetia	Spirochaetales	Spirochaetaceae	Sphaerochaeta	3.10E-02	IAV	Otu0592	D14_IAVvsControl
Otu0615	2.303967615	5.021321352	1.197160125	4.194360675	2.74E-05	0.000192405	Bacteria	Bacteroidetes	Bacteroidia	Cytophagales	Spirosomaceae	Dyadobacter	0.00E+00	IAV	Otu0615	D14_IAVvsControl
Otu0618	1.31335769	4.283849222	1.204801128	3.555648416	0.000377048	0.001972926	Bacteria	Bacteroidetes	Bacteroidia	Sphingobacteriales	Sphingobacteriaceae	Pedobacter	2.00E-03	IAV	Otu0618	D14_IAVvsControl
Otu0658	1.302375845	4.261476548	1.211639488	3.517115932	0.000436263	0.002230891	Bacteria	Actinobacteria	Actinobacteria	Micrococcales	Microbacteriaceae	Leucobacter	2.00E-03	IAV	Otu0658	D14_IAVvsControl
Otu00123	446.431395	-1.596468908	0.240963491	-6.625355973	3.46E-11	7.38E-10	Bacteria	Bacteroidetes	Bacteroidia	Bacteroidales	Prevotellaceae	Prevotellaceae_NK3B31_group	0.00E+00	Control	Otu0012	D21_IAVvsControl
Otu00133	245.7010066	-0.855996985	0.122752664	-6.973347496	3.09E-12	7.32E-11	Bacteria	Firmicutes	Bacilli	Lactobacillales	Lactobacillaceae	Lactobacillus	0.00E+00	Control	Otu0013	D21_IAVvsControl
Otu00152	111.2504851	0.529825865	0.193831951	2.733428941	0.006267865	0.026177552	Bacteria	Firmicutes	Bacilli	Lactobacillales	Leuconostocaceae	Weissella	2.60E-02	IAV	Otu0015	D21_IAVvsControl
Otu00163	356.3759928	-0.552312294	0.114712064	-4.814770786	1.47E-06	1.31E-05	Bacteria	Firmicutes	Clostridia	Clostridiales	Clostridiaceae_1	Clostridium_sensu_stricto_1	0.00E+00	Control	Otu0016	D21_IAVvsControl
Otu00202	161.7608584	-4.036299401	0.636243231	-6.343956534	2.24E-10	3.67E-09	Bacteria	Actinobacteria	Actinobacteria	Micrococcales	Micrococcaceae	Rothia	0.00E+00	Control	Otu0020	D21_IAVvsControl
Otu00285	153.8086523	2.012200724	0.250024555	8.048012421	8.41E-16	2.24E-14	Bacteria	Firmicutes	Bacilli	Lactobacillales	Streptococcaceae	Lactococcus	0.00E+00	IAV	Otu0028	D21_IAVvsControl
Otu00293	104.4997709	-0.914969113	0.284036124	-3.221312484	0.001276049	0.006471393	Bacteria	Firmicutes	Erysipelotrichia	Erysipelotrichales	Erysipelotrichaceae	Turicibacter	6.00E-03	Control	Otu0029	D21_IAVvsControl
Otu00304	179.5797211	0.699672372	0.19016669	3.679258287	0.000233913	0.001383987	Bacteria	Firmicutes	Negativicutes	Selenomonadales	Veillonellaceae	Veillonellaceae_unclassified	1.00E-03	IAV	Otu0030	D21_IAVvsControl
Otu00343	91.81334474	0.692747753	0.18795252	3.685759319	0.000228022	0.001383987	Bacteria	Firmicutes	Clostridia	Clostridiales	Lachnospiraceae	Agathobacter	1.00E-03	IAV	Otu0034	D21_IAVvsControl
Otu00361	85.08149997	-0.613776134	0.210467848	-2.916246544	0.003542704	0.016055235	Bacteria	Actinobacteria	Coriobacteriia	Coriobacteriales	Coriobacteriaceae	Collinsella	1.60E-02	Control	Otu0036	D21_IAVvsControl
Otu00384	72.17593981	1.67678312	0.264842147	6.331254823	2.43E-10	3.70E-09	Bacteria	Proteobacteria	Gammaproteobacteria	Pseudomonadales	Moraxellaceae	Acinetobacter	0.00E+00	IAV	Otu0038	D21_IAVvsControl
Otu00392	97.65997125	0.989038746	0.158283011	6.248546431	4.14E-10	5.88E-09	Bacteria	Firmicutes	Bacilli	Lactobacillales	Aerococcaceae	Aerococcus	0.00E+00	IAV	Otu0039	D21_IAVvsControl
Otu00415	63.5184409	3.811015992	0.28029481	13.59645578	4.20E-42	4.48E-40	Bacteria	Actinobacteria	Coriobacteriia	Coriobacteriales	Atopobiaceae	Olsenella	0.00E+00	IAV	Otu0041	D21_IAVvsControl
Otu00421	50.59148877	0.483948532	0.188471168	2.567758968	0.01023583	0.040374663	Bacteria	Firmicutes	Clostridia	Clostridiales	Family_XIII	Mogibacterium	4.00E-02	IAV	Otu0042	D21_IAVvsControl
Otu00462	51.15912952	-0.705954892	0.227749635	-3.099697139	0.001937186	0.009377742	Bacteria	Proteobacteria	Gammaproteobacteria	Aeromonadales	Succinivibrionaceae	Succinivibrionaceae_unclassified	9.00E-03	Control	Otu0046	D21_IAVvsControl
Otu00476	50.22063012	-4.907083615	0.353365951	-13.88669058	7.63E-44	1.62E-41	Bacteria	Bacteroidetes	Bacteroidia	Flavobacteriales	Weeksellaceae	Empedobacter	0.00E+00	Control	Otu0047	D21_IAVvsControl
Otu00481	58.17729534	-0.430602601	0.16254293	-2.649162297	0.008069157	0.032428877	Bacteria	Firmicutes	Clostridia	Clostridiales	Ruminococcaceae	Subdoligranulum	3.20E-02	Control	Otu0048	D21_IAVvsControl
Otu00526	13.6967665	-2.233421724	0.450477689	-4.957896423	7.13E-07	6.90E-06	Bacteria	Firmicutes	Bacilli	Lactobacillales	Leuconostocaceae	Leuconostoc	0.00E+00	Control	Otu0052	D21_IAVvsControl
Otu00532	145.0123218	-1.082755871	0.196491587	-5.510443936	3.58E-08	3.82E-07	Bacteria	Bacteroidetes	Bacteroidia	Bacteroidales	Prevotellaceae	Alloprevotella	0.00E+00	Control	Otu0053	D21_IAVvsControl
Otu00562	21.93383793	-1.024714578	0.290820989	-3.523523461	0.000425849	0.002386998	Bacteria	Bacteroidetes	Bacteroidia	Bacteroidales	Prevotellaceae	Prevotellaceae_UCG-003	2.00E-03	Control	Otu0056	D21_IAVvsControl
Otu00614	28.08329414	2.081879252	0.21422095	9.718373748	2.52E-22	1.07E-20	Bacteria	Firmicutes	Bacilli	Lactobacillales	Enterococcaceae	Enterococcus	0.00E+00	IAV	Otu0061	D21_IAVvsControl
Otu00622	17.42151311	-1.661205157	0.475533535	-3.493350176	0.000477001	0.002605157	Bacteria	Bacteroidetes	Bacteroidia	Bacteroidales	Prevotellaceae	Prevotellaceae_UCG-001	3.00E-03	Control	Otu0062	D21_IAVvsControl
Otu00662	36.46435801	0.751429908	0.231056252	3.25215137	0.00114535	0.005950233	Bacteria	Spirochaetes	Spirochaetia	Spirochaetales	Spirochaetaceae	Treponema_2	6.00E-03	IAV	Otu0066	D21_IAVvsControl
Otu00682	2.090199261	-4.979302106	1.200918583	-4.146244529	3.38E-05	0.000239961	Bacteria	Firmicutes	Clostridia	Clostridiales	Lachnospiraceae	Lachnospiraceae_AC2044_group	0.00E+00	Control	Otu0068	D21_IAVvsControl
Otu0073	54.98148686	-1.675028603	0.192620363	-8.696009979	3.44E-18	1.05E-16	Bacteria	Firmicutes	Clostridia	Clostridiales	Ruminococcaceae	Ruminococcus_2	0.00E+00	Control	Otu0073	D21_IAVvsControl
Otu00823	9.675672554	1.064350897	0.374620282	2.84114595	0.004495173	0.019947332	Bacteria	Firmicutes	Clostridia	Clostridiales	Lachnospiraceae	Lachnospiraceae_XPB1014_group	2.00E-02	IAV	Otu0082	D21_IAVvsControl
Otu00943	9.677932158	1.513567412	0.313553972	4.827135191	1.39E-06	1.28E-05	Bacteria	Firmicutes	Erysipelotrichia	Erysipelotrichales	Erysipelotrichaceae	Catenisphaera	0.00E+00	IAV	Otu0094	D21_IAVvsControl
Otu00994	32.84113825	-2.618321289	0.695215127	-3.766202991	0.000165749	0.001038369	Bacteria	Proteobacteria	Gammaproteobacteria	Betaproteobacteriales	Burkholderiaceae	Burkholderiaceae_unclassified	1.00E-03	Control	Otu0099	D21_IAVvsControl
Otu0118	22.13906446	0.7035403	0.256770672	2.739955832	0.006144744	0.02617661	Bacteria	Firmicutes	Clostridia	Clostridiales	Lachnospiraceae	Coprococcus_1	2.60E-02	IAV	Otu0118	D21_IAVvsControl
Otu01203	29.57149246	6.808022391	0.668515703	10.1837883	2.34E-24	1.25E-22	Bacteria	Bacteroidetes	Bacteroidia	Bacteroidales	Prevotellaceae	Prevotella_7	0.00E+00	IAV	Otu0120	D21_IAVvsControl
Otu01213	13.78757059	1.941919104	0.480672392	4.040005494	5.34E-05	0.000344995	Bacteria	Proteobacteria	Gammaproteobacteria	Enterobacteriales	Enterobacteriaceae	Enterobacteriaceae_unclassified	0.00E+00	IAV	Otu0121	D21_IAVvsControl
Otu01252	37.17273107	-1.013602385	0.219957532	-4.60817311	4.06E-06	3.20E-05	Bacteria	Firmicutes	Clostridia	Clostridiales	Lachnospiraceae	Lachnospiraceae_NK4A136_group	0.00E+00	Control	Otu0125	D21_IAVvsControl
Otu01303	10.12701405	2.732151459	0.426301539	6.408964566	1.47E-10	2.60E-09	Bacteria	Firmicutes	Clostridia	Clostridiales	Family_XIII	Family_XIII_ge	0.00E+00	IAV	Otu0130	D21_IAVvsControl
Otu01323	12.87685392	0.870481619	0.295296693	2.947820413	0.003200229	0.014818452	Bacteria	Firmicutes	Clostridia	Clostridiales	Eubacteriaceae	Pseudoramibacter	1.50E-02	IAV	Otu0132	D21_IAVvsControl
Otu01392	13.19087396	1.896576837	0.460966905	4.11434491	3.88E-05	0.000258449	Bacteria	Actinobacteria	Actinobacteria	Corynebacteriales	Corynebacteriaceae	Corynebacterium_1	0.00E+00	IAV	Otu0139	D21_IAVvsControl
Otu01543	32.99861416	1.263644313	0.194720159	6.489540278	8.61E-11	1.67E-09	Bacteria	Firmicutes	Clostridia	Clostridiales	Lachnospiraceae	Syntrophococcus	0.00E+00	IAV	Otu0154	D21_IAVvsControl
Otu01602	26.87042156	-0.567323434	0.20340649	-2.789111755	0.005285282	0.022974799	Bacteria	Firmicutes	Clostridia	Clostridiales	Lachnospiraceae	Marvinbryantia	2.30E-02	Control	Otu0160	D21_IAVvsControl
Otu0161	38.50078746	8.581357943	0.703970433	12.18994086	3.52E-34	2.50E-32	Bacteria	Bacteroidetes	Bacteroidia	Flavobacteriales	Flavobacteriaceae	Myroides	0.00E+00	IAV	Otu0161	D21_IAVvsControl
Otu0167	18.99666994	-1.768335874	0.309627369	-5.711174305	1.12E-08	1.33E-07	Bacteria	Actinobacteria	Coriobacteriia	Coriobacteriales	Eggerthellaceae	Enterorhabdus	0.00E+00	Control	Otu0167	D21_IAVvsControl
Otu02082	23.29013226	-3.788638814	0.874092497	-4.334368301	1.46E-05	0.000111201	Bacteria	Proteobacteria	Alphaproteobacteria	Sphingomonadales	Sphingomonadaceae	Sphingomonas	0.00E+00	Control	Otu0208	D21_IAVvsControl
Otu02151	2.919513185	2.751017347	0.647874905	4.246216866	2.17E-05	0.000159684	Bacteria	Actinobacteria	Actinobacteria	Actinomycetales	Actinomycetaceae	Trueperella	0.00E+00	IAV	Otu0215	D21_IAVvsControl
Otu02192	5.992593777	-2.709118902	0.462749424	-5.85439714	4.79E-09	6.00E-08	Bacteria	Firmicutes	Clostridia	Clostridiales	Lachnospiraceae	Fusicatenibacter	0.00E+00	Control	Otu0219	D21_IAVvsControl
Otu0220	12.23614122	6.336303622	0.695952633	9.104504127	8.67E-20	3.08E-18	Bacteria	Firmicutes	Bacilli	Lactobacillales	Enterococcaceae	Vagococcus	0.00E+00	IAV	Otu0220	D21_IAVvsControl
Otu02252	19.03852249	3.142136321	0.516153549	6.087599948	1.15E-09	1.53E-08	Bacteria	Firmicutes	Negativicutes	Selenomonadales	Acidaminococcaceae	Acidaminococcus	0.00E+00	IAV	Otu0225	D21_IAVvsControl
Otu0234	8.066995077	1.242859795	0.394564846	3.149950651	0.00163298	0.00808895	Bacteria	Actinobacteria	Coriobacteriia	Coriobacteriales	uncultured	uncultured_ge	8.00E-03	IAV	Otu0234	D21_IAVvsControl
Otu02395	1.8723954	-3.134352997	1.046576716	-2.994862153	0.002745689	0.012996261	Bacteria	Fusobacteria	Fusobacteriia	Fusobacteriales	Leptotrichiaceae	Leptotrichiaceae_unclassified	1.30E-02	Control	Otu0239	D21_IAVvsControl
Otu02462	8.124197087	-1.462657217	0.437906578	-3.340112461	0.000837445	0.004459393	Bacteria	Firmicutes	Clostridia	Clostridiales	Lachnospiraceae	Roseburia	4.00E-03	Control	Otu0246	D21_IAVvsControl
Otu02813	6.036227238	-2.827745523	0.513176196	-5.510281933	3.58E-08	3.82E-07	Bacteria	Firmicutes	Negativicutes	Selenomonadales	Veillonellaceae	Schwartzia	0.00E+00	Control	Otu0281	D21_IAVvsControl
Otu03263	7.414029446	0.928874693	0.371028632	2.503512164	0.012296745	0.04653666	Bacteria	Firmicutes	Clostridia	Clostridiales	Clostridiales_unclassified	Clostridiales_unclassified	4.70E-02	IAV	Otu0326	D21_IAVvsControl
Otu03631	7.033360643	5.491816493	1.155555707	4.752532881	2.01E-06	1.71E-05	Bacteria	Actinobacteria	Actinobacteria	Micrococcales	Micrococcaceae	Micrococcaceae_unclassified	0.00E+00	IAV	Otu0363	D21_IAVvsControl
Otu04181	5.003331283	3.84126988	0.932265243	4.120361567	3.78E-05	0.000258449	Bacteria	Proteobacteria	Gammaproteobacteria	Xanthomonadales	Xanthomonadaceae	Stenotrophomonas	0.00E+00	IAV	Otu0418	D21_IAVvsControl
Otu0453	5.16683802	5.66871906	1.566399453	3.618948571	0.000295802	0.001702863	Bacteria	Actinobacteria	Actinobacteria	Micrococcales	Microbacteriaceae	Pseudoclavibacter	2.00E-03	IAV	Otu0453	D21_IAVvsControl
Otu0505	1.07645644	3.455309132	1.382661629	2.499027282	0.012453472	0.04653666	Bacteria	Firmicutes	Erysipelotrichia	Erysipelotrichales	Erysipelotrichaceae	Erysipelotrichaceae_UCG-009	4.70E-02	IAV	Otu0505	D21_IAVvsControl
Otu0633	2.172307433	4.391930114	0.863236439	5.087748752	3.62E-07	3.68E-06	Bacteria	Proteobacteria	Gammaproteobacteria	Cardiobacteriales	Wohlfahrtiimonadaceae	Wohlfahrtiimonas	0.00E+00	IAV	Otu0633	D21_IAVvsControl
Otu06581	1.878314049	4.194215474	0.897910683	4.671083166	3.00E-06	2.45E-05	Bacteria	Actinobacteria	Actinobacteria	Micrococcales	Microbacteriaceae	Leucobacter	0.00E+00	IAV	Otu0658	D21_IAVvsControl
Otu0671	1.207075313	3.166369166	1.161960767	2.725022441	0.006429712	0.026337088	Bacteria	Firmicutes	Clostridia	Clostridiales	Peptococcaceae	Peptococcaceae_unclassified	2.60E-02	IAV	Otu0671	D21_IAVvsControl
Otu0699	1.067478666	2.954932206	1.166858534	2.532382564	0.011329031	0.043874248	Bacteria	Firmicutes	Clostridia	Clostridiales	Lachnospiraceae	Lachnospiraceae_NK3A20_group	4.40E-02	IAV	Otu0699	D21_IAVvsControl
Otu00094	554.4220039	1.193797737	0.223302247	5.346107133	8.99E-08	1.51E-06	Bacteria	Bacteroidetes	Bacteroidia	Bacteroidales	Prevotellaceae	Prevotella_9	0.00E+00	IAV	Otu0009	D36_IAVvsControl
Otu00164	349.5147546	-0.419691592	0.167065894	-2.512132083	0.012000416	0.043919665	Bacteria	Firmicutes	Clostridia	Clostridiales	Clostridiaceae_1	Clostridium_sensu_stricto_1	4.40E-02	Control	Otu0016	D36_IAVvsControl
Otu00203	159.4434975	-4.341910695	0.648192375	-6.698490851	2.11E-11	6.02E-10	Bacteria	Actinobacteria	Actinobacteria	Micrococcales	Micrococcaceae	Rothia	0.00E+00	Control	Otu0020	D36_IAVvsControl
Otu00231	90.46645964	0.864645004	0.221681967	3.900384929	9.60E-05	0.000722826	Bacteria	Firmicutes	Clostridia	Clostridiales	Lachnospiraceae	Blautia	1.00E-03	IAV	Otu0023	D36_IAVvsControl
Otu00254	248.6769416	-3.352422863	0.750824983	-4.464985768	8.01E-06	7.16E-05	Bacteria	Bacteroidetes	Bacteroidia	Flavobacteriales	Weeksellaceae	Chryseobacterium	0.00E+00	Control	Otu0025	D36_IAVvsControl
Otu00344	16.20370473	3.254989543	0.429004791	7.587303477	3.27E-14	1.56E-12	Bacteria	Firmicutes	Clostridia	Clostridiales	Lachnospiraceae	Agathobacter	0.00E+00	IAV	Otu0034	D36_IAVvsControl
Otu00353	37.77261861	1.853878108	0.256741979	7.220782951	5.17E-13	1.85E-11	Bacteria	Firmicutes	Negativicutes	Selenomonadales	Veillonellaceae	uncultured	0.00E+00	IAV	Otu0035	D36_IAVvsControl
Otu00362	20.46295021	0.881159025	0.245498453	3.589265079	0.000331612	0.002107575	Bacteria	Actinobacteria	Coriobacteriia	Coriobacteriales	Coriobacteriaceae	Collinsella	2.00E-03	IAV	Otu0036	D36_IAVvsControl
Otu00385	44.98641174	-1.440769758	0.448809946	-3.210200156	0.001326426	0.006888046	Bacteria	Proteobacteria	Gammaproteobacteria	Pseudomonadales	Moraxellaceae	Acinetobacter	7.00E-03	Control	Otu0038	D36_IAVvsControl
Otu00393	176.6210277	-2.338111191	0.447501821	-5.224808218	1.74E-07	2.62E-06	Bacteria	Firmicutes	Bacilli	Lactobacillales	Aerococcaceae	Aerococcus	0.00E+00	Control	Otu0039	D36_IAVvsControl
Otu00404	33.38730339	2.159709081	0.239310248	9.024724602	1.80E-19	1.72E-17	Bacteria	Bacteroidetes	Bacteroidia	Bacteroidales	Prevotellaceae	uncultured	0.00E+00	IAV	Otu0040	D36_IAVvsControl
Otu00416	3.892692481	1.48618541	0.529661604	2.805914946	0.005017393	0.020640264	Bacteria	Actinobacteria	Coriobacteriia	Coriobacteriales	Atopobiaceae	Olsenella	2.10E-02	IAV	Otu0041	D36_IAVvsControl
Otu00463	144.6772152	0.716107385	0.21773758	3.288855256	0.001005957	0.005532766	Bacteria	Proteobacteria	Gammaproteobacteria	Aeromonadales	Succinivibrionaceae	Succinivibrionaceae_unclassified	6.00E-03	IAV	Otu0046	D36_IAVvsControl
Otu00482	28.02928369	0.853542203	0.181171337	4.711243056	2.46E-06	2.43E-05	Bacteria	Firmicutes	Clostridia	Clostridiales	Ruminococcaceae	Subdoligranulum	0.00E+00	IAV	Otu0048	D36_IAVvsControl
Otu00542	61.42352938	3.314068991	0.298077306	11.11815265	1.02E-28	1.46E-26	Bacteria	Firmicutes	Negativicutes	Selenomonadales	Acidaminococcaceae	Succiniclasticum	0.00E+00	IAV	Otu0054	D36_IAVvsControl
Otu00593	165.2456176	-1.69035154	0.193623009	-8.730117111	2.54E-18	1.46E-16	Bacteria	Firmicutes	Clostridia	Clostridiales	Ruminococcaceae	Ruminococcaceae_UCG-005	0.00E+00	Control	Otu0059	D36_IAVvsControl
Otu00615	44.14554248	-1.141660779	0.394350856	-2.895038169	0.003791124	0.016428205	Bacteria	Firmicutes	Bacilli	Lactobacillales	Enterococcaceae	Enterococcus	1.60E-02	Control	Otu0061	D36_IAVvsControl
Otu00652	5.580926676	1.658482961	0.520157954	3.1884218	0.001430517	0.007067211	Bacteria	Firmicutes	Clostridia	Clostridiales	Clostridiaceae_1	Clostridium_sensu_stricto_6	7.00E-03	IAV	Otu0065	D36_IAVvsControl
Otu00663	231.3761834	0.745644246	0.243851881	3.057775247	0.002229868	0.010122891	Bacteria	Spirochaetes	Spirochaetia	Spirochaetales	Spirochaetaceae	Treponema_2	1.00E-02	IAV	Otu0066	D36_IAVvsControl
Otu00683	65.27192073	-9.452911293	0.79689468	-11.86218396	1.86E-32	5.32E-30	Bacteria	Firmicutes	Clostridia	Clostridiales	Lachnospiraceae	Lachnospiraceae_AC2044_group	0.00E+00	Control	Otu0068	D36_IAVvsControl
Otu00701	8.170990164	-3.416992793	0.673297283	-5.075013488	3.87E-07	5.28E-06	Bacteria	Bacteroidetes	Bacteroidia	Flavobacteriales	Weeksellaceae	Bergeyella	0.00E+00	Control	Otu0070	D36_IAVvsControl
Otu00712	44.14532121	-1.546049421	0.285956187	-5.406595447	6.42E-08	1.22E-06	Bacteria	Firmicutes	Negativicutes	Selenomonadales	Veillonellaceae	Anaerovibrio	0.00E+00	Control	Otu0071	D36_IAVvsControl
Otu00803	26.08029919	1.452338743	0.379882004	3.823131206	0.000131768	0.000919159	Bacteria	Firmicutes	Clostridia	Clostridiales	Lachnospiraceae	Lachnospiraceae_ge	1.00E-03	IAV	Otu0080	D36_IAVvsControl
Otu00824	37.58820323	-2.04629687	0.296293788	-6.906310403	4.97E-12	1.58E-10	Bacteria	Firmicutes	Clostridia	Clostridiales	Lachnospiraceae	Lachnospiraceae_XPB1014_group	0.00E+00	Control	Otu0082	D36_IAVvsControl
Otu00855	1.165166446	-3.685602841	1.207725696	-3.051688684	0.00227558	0.010168997	Bacteria	Firmicutes	Clostridia	Clostridiales	Family_XI	Anaerococcus	1.00E-02	Control	Otu0085	D36_IAVvsControl
Otu00881	117.8650009	1.484593472	0.336495763	4.41192323	1.02E-05	8.88E-05	Bacteria	Bacteroidetes	Bacteroidia	Bacteroidales	Rikenellaceae	Rikenellaceae_RC9_gut_group	0.00E+00	IAV	Otu0088	D36_IAVvsControl
Otu00944	3.707353987	1.923011531	0.603226225	3.187877867	0.001433211	0.007067211	Bacteria	Firmicutes	Erysipelotrichia	Erysipelotrichales	Erysipelotrichaceae	Catenisphaera	7.00E-03	IAV	Otu0094	D36_IAVvsControl
Otu00951	27.29253045	-1.209075203	0.430726115	-2.807062683	0.004999551	0.020640264	Bacteria	Bacteroidetes	Bacteroidia	Bacteroidales	Tannerellaceae	Parabacteroides	2.10E-02	Control	Otu0095	D36_IAVvsControl
Otu01052	45.78308175	2.252408473	0.254514171	8.849835212	8.76E-19	6.27E-17	Bacteria	Firmicutes	Clostridia	Clostridiales	Ruminococcaceae	Ruminococcaceae_UCG-014	0.00E+00	IAV	Otu0105	D36_IAVvsControl
Otu01092	5.505207679	3.9617118	0.740068011	5.353172603	8.64E-08	1.51E-06	Bacteria	Firmicutes	Erysipelotrichia	Erysipelotrichales	Erysipelotrichaceae	Catenibacterium	0.00E+00	IAV	Otu0109	D36_IAVvsControl
Otu01181	6.962292188	1.566344896	0.499369374	3.13664589	0.001708924	0.008145871	Bacteria	Firmicutes	Clostridia	Clostridiales	Lachnospiraceae	Coprococcus_1	8.00E-03	IAV	Otu0118	D36_IAVvsControl
Otu01281	22.13351843	-0.815550472	0.299873183	-2.719651232	0.00653508	0.025958792	Bacteria	Firmicutes	Clostridia	Clostridiales	Peptostreptococcaceae	Intestinibacter	2.60E-02	Control	Otu0128	D36_IAVvsControl
Otu01304	3.124767044	4.395934867	0.931779551	4.717784223	2.38E-06	2.43E-05	Bacteria	Firmicutes	Clostridia	Clostridiales	Family_XIII	Family_XIII_ge	0.00E+00	IAV	Otu0130	D36_IAVvsControl
Otu01324	3.027218648	3.055190149	0.782770734	3.903045957	9.50E-05	0.000722826	Bacteria	Firmicutes	Clostridia	Clostridiales	Eubacteriaceae	Pseudoramibacter	1.00E-03	IAV	Otu0132	D36_IAVvsControl
Otu0142	36.17118049	-0.789215915	0.29253551	-2.697846542	0.00697896	0.026972739	Bacteria	Firmicutes	Clostridia	Clostridiales	Family_XIII	Family_XIII_AD3011_group	2.70E-02	Control	Otu0142	D36_IAVvsControl
Otu01441	3.068633736	1.484701564	0.598659116	2.480045026	0.013136579	0.046963271	Bacteria	Firmicutes	Erysipelotrichia	Erysipelotrichales	Erysipelotrichaceae	Holdemanella	4.70E-02	IAV	Otu0144	D36_IAVvsControl
Otu01451	13.88722627	1.009850915	0.350472492	2.881398508	0.003959147	0.01690024	Bacteria	Firmicutes	Clostridia	Clostridiales	Ruminococcaceae	Ruminococcaceae_UCG-008	1.70E-02	IAV	Otu0145	D36_IAVvsControl
Otu0148	37.20804827	-0.731671914	0.291701314	-2.508291455	0.012131656	0.043919665	Bacteria	Bacteria_unclassified	Bacteria_unclassified	Bacteria_unclassified	Bacteria_unclassified	Bacteria_unclassified	4.40E-02	Control	Otu0148	D36_IAVvsControl
Otu01532	7.230624275	1.34053768	0.402109794	3.333760335	0.000856804	0.004900922	Bacteria	Firmicutes	Clostridia	Clostridiales	Lachnospiraceae	Lachnospiraceae_ND3007_group	5.00E-03	IAV	Otu0153	D36_IAVvsControl
Otu01544	4.255842977	4.116775866	0.829056604	4.965614945	6.85E-07	8.90E-06	Bacteria	Firmicutes	Clostridia	Clostridiales	Lachnospiraceae	Syntrophococcus	0.00E+00	IAV	Otu0154	D36_IAVvsControl
Otu01671	7.684642982	-1.348305736	0.408904321	-3.29736241	0.000975975	0.005473114	Bacteria	Actinobacteria	Coriobacteriia	Coriobacteriales	Eggerthellaceae	Enterorhabdus	5.00E-03	Control	Otu0167	D36_IAVvsControl
Otu01781	31.77700782	1.803829419	0.282888279	6.376472819	1.81E-10	4.71E-09	Bacteria	Firmicutes	Clostridia	Clostridiales	Ruminococcaceae	Ruminococcus_1	0.00E+00	IAV	Otu0178	D36_IAVvsControl
Otu01813	8.276541846	-0.823958658	0.33577699	-2.4538866	0.014132154	0.049898716	Bacteria	Firmicutes	Clostridia	Clostridiales	Ruminococcaceae	Intestinimonas	5.00E-02	Control	Otu0181	D36_IAVvsControl
Otu0185	8.750886834	1.840286785	0.393216843	4.680081277	2.87E-06	2.73E-05	Bacteria	Epsilonbacteraeota	Campylobacteria	Campylobacterales	Campylobacteraceae	Campylobacter	0.00E+00	IAV	Otu0185	D36_IAVvsControl
Otu0191	12.43327593	1.596487598	0.438543168	3.640434317	0.000272179	0.001810304	Bacteria	Lentisphaerae	Oligosphaeria	Oligosphaerales	Oligosphaeraceae	horsej-a03	2.00E-03	IAV	Otu0191	D36_IAVvsControl
Otu02002	10.02848453	-1.830997732	0.45082138	-4.061470492	4.88E-05	0.000387408	Bacteria	Bacteroidetes	Bacteroidia	Bacteroidales	Muribaculaceae	Muribaculaceae_unclassified	0.00E+00	Control	Otu0200	D36_IAVvsControl
Otu02011	53.10580975	1.875324205	0.394348644	4.75549804	1.98E-06	2.26E-05	Bacteria	Firmicutes	Clostridia	Clostridiales	Ruminococcaceae	Ruminococcaceae_UCG-010	0.00E+00	IAV	Otu0201	D36_IAVvsControl
Otu0204	15.70520126	-1.219831681	0.475736872	-2.564089	0.010344701	0.038928745	Bacteria	Firmicutes	Negativicutes	Selenomonadales	Veillonellaceae	Mitsuokella	3.90E-02	Control	Otu0204	D36_IAVvsControl
Otu02193	5.146010195	2.510614085	0.617704067	4.064428617	4.82E-05	0.000387408	Bacteria	Firmicutes	Clostridia	Clostridiales	Lachnospiraceae	Fusicatenibacter	0.00E+00	IAV	Otu0219	D36_IAVvsControl
Otu02201	15.7814338	-1.884082463	0.537950406	-3.502334868	0.0004612	0.002806448	Bacteria	Firmicutes	Bacilli	Lactobacillales	Enterococcaceae	Vagococcus	3.00E-03	Control	Otu0220	D36_IAVvsControl
Otu02253	6.486136302	2.589317716	0.75010174	3.451955351	0.00055654	0.00331605	Bacteria	Firmicutes	Negativicutes	Selenomonadales	Acidaminococcaceae	Acidaminococcus	3.00E-03	IAV	Otu0225	D36_IAVvsControl
Otu02341	6.54460135	1.068684023	0.342557622	3.11972046	0.001810227	0.008487296	Bacteria	Actinobacteria	Coriobacteriia	Coriobacteriales	uncultured	uncultured_ge	8.00E-03	IAV	Otu0234	D36_IAVvsControl
Otu02381	9.762308747	-5.863910872	0.927889139	-6.319624431	2.62E-10	6.25E-09	Bacteria	Bacteroidetes	Bacteroidia	Bacteroidales	Bacteroidales_RF16_group	Bacteroidales_RF16_group_ge	0.00E+00	Control	Otu0238	D36_IAVvsControl
Otu02396	3.260336852	-4.537674891	0.89370484	-5.077375311	3.83E-07	5.28E-06	Bacteria	Fusobacteria	Fusobacteriia	Fusobacteriales	Leptotrichiaceae	Leptotrichiaceae_unclassified	0.00E+00	Control	Otu0239	D36_IAVvsControl
Otu0255	9.260142505	1.480284622	0.381778823	3.8773356	0.000105607	0.000774449	Bacteria	Bacteroidetes	Bacteroidia	Bacteroidales	Prevotellaceae	Prevotellaceae_UCG-004	1.00E-03	IAV	Otu0255	D36_IAVvsControl
Otu0259	5.773484205	1.15450228	0.442276933	2.610360601	0.009044683	0.03449039	Bacteria	Planctomycetes	Planctomycetacia	Pirellulales	Pirellulaceae	p-1088-a5_gut_group	3.40E-02	IAV	Otu0259	D36_IAVvsControl
Otu0278	5.841474403	-1.832237258	0.535764572	-3.419855199	0.000626545	0.003656976	Bacteria	Actinobacteria	Actinobacteria	Corynebacteriales	Corynebacteriaceae	Corynebacteriaceae_unclassified	4.00E-03	Control	Otu0278	D36_IAVvsControl
Otu02814	2.61584189	-3.246873378	1.047624482	-3.099272149	0.001939967	0.008948881	Bacteria	Firmicutes	Negativicutes	Selenomonadales	Veillonellaceae	Schwartzia	9.00E-03	Control	Otu0281	D36_IAVvsControl
Otu03181	23.87287429	2.31709697	0.411972679	5.624394744	1.86E-08	4.10E-07	Bacteria	Tenericutes	Mollicutes	Mollicutes_RF39	Mollicutes_RF39_fa	Mollicutes_RF39_ge	0.00E+00	IAV	Otu0318	D36_IAVvsControl
Otu0335	7.080580262	3.489111726	0.737835302	4.728848996	2.26E-06	2.39E-05	Bacteria	Proteobacteria	Deltaproteobacteria	Bradymonadales	Bradymonadales_fa	Bradymonadales_ge	0.00E+00	IAV	Otu0335	D36_IAVvsControl
Otu03421	10.8642405	1.698169599	0.565066431	3.005256558	0.002653569	0.011675704	Bacteria	Fibrobacteres	Fibrobacteria	Fibrobacterales	Fibrobacteraceae	Fibrobacter	1.20E-02	IAV	Otu0342	D36_IAVvsControl
Otu0346	6.379282103	2.03289583	0.417735268	4.866469228	1.14E-06	1.41E-05	Bacteria	Kiritimatiellaeota	Kiritimatiellae	WCHB1-41	WCHB1-41_fa	WCHB1-41_ge	0.00E+00	IAV	Otu0346	D36_IAVvsControl
Otu0360	5.700041142	-3.287134326	0.692599548	-4.746082109	2.07E-06	2.28E-05	Bacteria	Firmicutes	Clostridia	Clostridiales	Lachnospiraceae	Cellulosilyticum	0.00E+00	Control	Otu0360	D36_IAVvsControl
Otu03632	5.406321277	4.673798872	1.287823837	3.62922221	0.000284276	0.001847797	Bacteria	Actinobacteria	Actinobacteria	Micrococcales	Micrococcaceae	Micrococcaceae_unclassified	2.00E-03	IAV	Otu0363	D36_IAVvsControl
Otu0397	7.352559785	6.560945919	0.889153181	7.378870213	1.60E-13	6.52E-12	Bacteria	Firmicutes	Firmicutes_unclassified	Firmicutes_unclassified	Firmicutes_unclassified	Firmicutes_unclassified	0.00E+00	IAV	Otu0397	D36_IAVvsControl
Otu0402	3.335463214	-2.531259128	0.771037816	-3.282924747	0.001027361	0.005543872	Bacteria	Firmicutes	Clostridia	Clostridiales	Lachnospiraceae	Anaerostipes	6.00E-03	Control	Otu0402	D36_IAVvsControl
Otu0415	4.677518216	-1.324305486	0.523737204	-2.528568671	0.011452868	0.042539224	Bacteria	Firmicutes	Clostridia	Clostridiales	Lachnospiraceae	Acetitomaculum	4.30E-02	Control	Otu0415	D36_IAVvsControl
Otu0424	7.450162351	3.537471484	0.763984124	4.630294494	3.65E-06	3.37E-05	Bacteria	Lentisphaerae	Lentisphaeria	Victivallales	vadinBE97	vadinBE97_ge	0.00E+00	IAV	Otu0424	D36_IAVvsControl
Otu04531	1.04408158	3.057983116	0.950081765	3.218652571	0.001287944	0.006821335	Bacteria	Actinobacteria	Actinobacteria	Micrococcales	Microbacteriaceae	Pseudoclavibacter	7.00E-03	IAV	Otu0453	D36_IAVvsControl
Otu0456	6.618669961	-4.127465576	0.757863119	-5.446188732	5.15E-08	1.05E-06	Bacteria	Firmicutes	Bacilli	Lactobacillales	Aerococcaceae	Aerosphaera	0.00E+00	Control	Otu0456	D36_IAVvsControl
Otu04661	3.186355967	-3.558018229	1.119184612	-3.179116465	0.001477247	0.007160893	Bacteria	Firmicutes	Bacilli	Lactobacillales	Aerococcaceae	Aerococcaceae_unclassified	7.00E-03	Control	Otu0466	D36_IAVvsControl
Otu0479	5.832268286	-5.974743789	1.248048473	-4.787269021	1.69E-06	2.01E-05	Bacteria	Firmicutes	Clostridia	Clostridiales	Lachnospiraceae	Lachnoclostridium_12	0.00E+00	Control	Otu0479	D36_IAVvsControl
Otu0547	0.922714673	-3.361993095	1.048850063	-3.205408679	0.001348708	0.006888046	Bacteria	Firmicutes	Clostridia	Clostridiales	Clostridiaceae_1	Clostridiaceae_1_unclassified	7.00E-03	Control	Otu0547	D36_IAVvsControl
Otu0569	1.824128053	2.146507766	0.765595167	2.803711226	0.005051813	0.020640264	Bacteria	Firmicutes	Clostridia	Clostridiales	Lachnospiraceae	Oribacterium	2.10E-02	IAV	Otu0569	D36_IAVvsControl
Otu0576	2.385114006	4.068447817	0.767333587	5.302058829	1.15E-07	1.82E-06	Bacteria	Firmicutes	Clostridia	Clostridiales	Lachnospiraceae	Butyrivibrio	0.00E+00	IAV	Otu0576	D36_IAVvsControl
Otu06331	1.182119241	3.838868772	1.417269517	2.708637085	0.00675602	0.026468789	Bacteria	Proteobacteria	Gammaproteobacteria	Cardiobacteriales	Wohlfahrtiimonadaceae	Wohlfahrtiimonas	2.60E-02	IAV	Otu0633	D36_IAVvsControl
Otu06991	1.934251963	4.379663455	1.141207125	3.837746331	0.000124169	0.000887806	Bacteria	Firmicutes	Clostridia	Clostridiales	Lachnospiraceae	Lachnospiraceae_NK3A20_group	1.00E-03	IAV	Otu0699	D36_IAVvsControl
Otu0746	1.015405398	3.402655484	0.933136238	3.646472344	0.000265865	0.001810304	Bacteria	Firmicutes	Negativicutes	Selenomonadales	Veillonellaceae	Selenomonas_3	2.00E-03	IAV	Otu0746	D36_IAVvsControl
Otu0763	1.249541438	-3.639752231	1.039234217	-3.50234064	0.00046119	0.002806448	Bacteria	Verrucomicrobia	Verrucomicrobiae	Opitutales	Puniceicoccaceae	Puniceicoccaceae_unclassified	3.00E-03	Control	Otu0763	D36_IAVvsControl
Otu0783	0.87424517	-3.287611557	1.177065865	-2.793056577	0.005221256	0.021032101	Bacteria	Actinobacteria	Actinobacteria	Actinomycetales	Actinomycetaceae	Arcanobacterium	2.10E-02	Control	Otu0783	D36_IAVvsControl
Otu0812	2.550114313	-4.7981886	1.107443947	-4.33266949	1.47E-05	0.000123916	Bacteria	Actinobacteria	Actinobacteria	Micrococcales	Micrococcales_unclassified	Micrococcales_unclassified	0.00E+00	Control	Otu0812	D36_IAVvsControl
Otu00095	523.7398788	1.117833254	0.28277668	3.953060245	7.72E-05	0.001299816	Bacteria	Bacteroidetes	Bacteroidia	Bacteroidales	Prevotellaceae	Prevotella_9	1.00E-03	IAV	Otu0009	D42_IAVvsControl
Otu00232	63.04961657	1.323495913	0.289857533	4.566022137	4.97E-06	0.000136072	Bacteria	Firmicutes	Clostridia	Clostridiales	Lachnospiraceae	Blautia	0.00E+00	IAV	Otu0023	D42_IAVvsControl
Otu00305	10.22247456	2.608798874	0.623802016	4.182094328	2.89E-05	0.000644899	Bacteria	Firmicutes	Negativicutes	Selenomonadales	Veillonellaceae	Veillonellaceae_unclassified	1.00E-03	IAV	Otu0030	D42_IAVvsControl
Otu00312	31.65522009	1.688186288	0.354598689	4.760836233	1.93E-06	7.04E-05	Bacteria	Firmicutes	Clostridia	Clostridiales	Ruminococcaceae	Faecalibacterium	0.00E+00	IAV	Otu0031	D42_IAVvsControl
Otu00326	67.67725554	1.319307539	0.364721774	3.617298541	0.000297694	0.004346331	Bacteria	Firmicutes	Clostridia	Clostridiales	Ruminococcaceae	Ruminococcaceae_UCG-002	4.00E-03	IAV	Otu0032	D42_IAVvsControl
Otu00345	4.942746327	1.780970387	0.65728836	2.709572381	0.006737	0.042154374	Bacteria	Firmicutes	Clostridia	Clostridiales	Lachnospiraceae	Agathobacter	4.20E-02	IAV	Otu0034	D42_IAVvsControl
Otu00354	11.87565612	5.741306276	0.644419313	8.909270962	5.14E-19	5.62E-17	Bacteria	Firmicutes	Negativicutes	Selenomonadales	Veillonellaceae	uncultured	0.00E+00	IAV	Otu0035	D42_IAVvsControl
Otu00394	111.8682445	-2.165257222	0.672038772	-3.221923067	0.001273333	0.011154399	Bacteria	Firmicutes	Bacilli	Lactobacillales	Aerococcaceae	Aerococcus	1.10E-02	Control	Otu0039	D42_IAVvsControl
Otu00405	30.67932546	1.521806344	0.364269123	4.177697884	2.94E-05	0.000644899	Bacteria	Bacteroidetes	Bacteroidia	Bacteroidales	Prevotellaceae	uncultured	1.00E-03	IAV	Otu0040	D42_IAVvsControl
Otu00527	184.38682	-2.34968466	0.764530594	-3.073369044	0.002116566	0.017167699	Bacteria	Firmicutes	Bacilli	Lactobacillales	Leuconostocaceae	Leuconostoc	1.70E-02	Control	Otu0052	D42_IAVvsControl
Otu00543	12.06515621	5.058629765	0.77700677	6.510406289	7.49E-11	5.47E-09	Bacteria	Firmicutes	Negativicutes	Selenomonadales	Acidaminococcaceae	Succiniclasticum	0.00E+00	IAV	Otu0054	D42_IAVvsControl
Otu00563	163.3502025	-1.178814624	0.431660807	-2.730881757	0.006316513	0.040849189	Bacteria	Bacteroidetes	Bacteroidia	Bacteroidales	Prevotellaceae	Prevotellaceae_UCG-003	4.10E-02	Control	Otu0056	D42_IAVvsControl
Otu00594	187.0422066	-1.29081298	0.367639845	-3.511080202	0.00044629	0.006108591	Bacteria	Firmicutes	Clostridia	Clostridiales	Ruminococcaceae	Ruminococcaceae_UCG-005	6.00E-03	Control	Otu0059	D42_IAVvsControl
Otu00616	81.41949842	-2.155857902	0.637528971	-3.38158421	0.000720691	0.008306917	Bacteria	Firmicutes	Bacilli	Lactobacillales	Enterococcaceae	Enterococcus	8.00E-03	Control	Otu0061	D42_IAVvsControl
Otu00623	105.7153443	-1.377715664	0.406440075	-3.389714127	0.000699655	0.008306917	Bacteria	Bacteroidetes	Bacteroidia	Bacteroidales	Prevotellaceae	Prevotellaceae_UCG-001	8.00E-03	Control	Otu0062	D42_IAVvsControl
Otu00684	119.8167974	-4.855210886	0.342525729	-14.17473338	1.31E-45	2.88E-43	Bacteria	Firmicutes	Clostridia	Clostridiales	Lachnospiraceae	Lachnospiraceae_AC2044_group	0.00E+00	Control	Otu0068	D42_IAVvsControl
Otu00781	25.38054815	1.080955621	0.318209014	3.396998741	0.000681293	0.008306917	Bacteria	Firmicutes	Clostridia	Clostridiales	Lachnospiraceae	Dorea	8.00E-03	IAV	Otu0078	D42_IAVvsControl
Otu00804	18.03765198	1.559028891	0.514700573	3.029001661	0.002453633	0.019190918	Bacteria	Firmicutes	Clostridia	Clostridiales	Lachnospiraceae	Lachnospiraceae_ge	1.90E-02	IAV	Otu0080	D42_IAVvsControl
Otu00825	93.89584055	1.009755991	0.381765989	2.644960576	0.008170044	0.048357825	Bacteria	Firmicutes	Clostridia	Clostridiales	Lachnospiraceae	Lachnospiraceae_XPB1014_group	4.80E-02	IAV	Otu0082	D42_IAVvsControl
Otu01001	6.286683428	5.263931341	1.596768976	3.296614239	0.000978578	0.009317765	Bacteria	Firmicutes	Clostridia	Clostridiales	Family_XI	Parvimonas	9.00E-03	IAV	Otu0100	D42_IAVvsControl
Otu01053	44.54177462	1.010217046	0.31868979	3.169907162	0.001524877	0.012844152	Bacteria	Firmicutes	Clostridia	Clostridiales	Ruminococcaceae	Ruminococcaceae_UCG-014	1.30E-02	IAV	Otu0105	D42_IAVvsControl
Otu01093	5.74061208	2.608345906	0.888110047	2.936962501	0.003314442	0.02502975	Bacteria	Firmicutes	Erysipelotrichia	Erysipelotrichales	Erysipelotrichaceae	Catenibacterium	2.50E-02	IAV	Otu0109	D42_IAVvsControl
Otu01311	114.2166796	-1.232579453	0.309056276	-3.988203931	6.66E-05	0.001215001	Bacteria	Firmicutes	Clostridia	Clostridiales	Ruminococcaceae	Ruminococcaceae_unclassified	1.00E-03	Control	Otu0131	D42_IAVvsControl
Otu01481	73.22593295	-1.870632367	0.35784944	-5.227428521	1.72E-07	9.41E-06	Bacteria	Bacteria_unclassified	Bacteria_unclassified	Bacteria_unclassified	Bacteria_unclassified	Bacteria_unclassified	0.00E+00	Control	Otu0148	D42_IAVvsControl
Otu01603	21.65949935	0.821949352	0.30112884	2.729560389	0.006341883	0.040849189	Bacteria	Firmicutes	Clostridia	Clostridiales	Lachnospiraceae	Marvinbryantia	4.10E-02	IAV	Otu0160	D42_IAVvsControl
Otu02254	1.155311419	3.612392516	1.089362157	3.316062058	0.000912956	0.009291456	Bacteria	Firmicutes	Negativicutes	Selenomonadales	Acidaminococcaceae	Acidaminococcus	9.00E-03	IAV	Otu0225	D42_IAVvsControl
Otu02342	2.135100311	2.547256588	0.892713124	2.853387632	0.004325582	0.030558146	Bacteria	Actinobacteria	Coriobacteriia	Coriobacteriales	uncultured	uncultured_ge	3.10E-02	IAV	Otu0234	D42_IAVvsControl
Otu02542	2.707701417	-4.246401561	1.572925597	-2.699683678	0.006940543	0.042221638	Bacteria	Actinobacteria	Actinobacteria	Actinomycetales	Actinomycetaceae	Actinotignum	4.20E-02	Control	Otu0254	D42_IAVvsControl
Otu0258	2.514621792	2.735038775	0.814536647	3.357784804	0.000785698	0.008603388	Bacteria	Firmicutes	Clostridia	Clostridiales	Lachnospiraceae	Lachnospiraceae_FCS020_group	9.00E-03	IAV	Otu0258	D42_IAVvsControl
Otu0284	23.99885745	-1.380538238	0.421966526	-3.271677146	0.001069116	0.009755682	Bacteria	Firmicutes	Clostridia	Clostridiales	Ruminococcaceae	uncultured	1.00E-02	Control	Otu0284	D42_IAVvsControl
Otu03371	2.563988559	2.665129612	0.969146491	2.749976023	0.005959963	0.040788494	Bacteria	Deinococcus-Thermus	Deinococci	Deinococcales	Deinococcaceae	Deinococcus	4.10E-02	IAV	Otu0337	D42_IAVvsControl
Otu03601	8.466534612	-2.561119347	0.651671708	-3.930076009	8.49E-05	0.001328376	Bacteria	Firmicutes	Clostridia	Clostridiales	Lachnospiraceae	Cellulosilyticum	1.00E-03	Control	Otu0360	D42_IAVvsControl
Otu0465	2.833698621	-2.957240607	0.893460864	-3.309871451	0.000933388	0.009291456	Bacteria	Firmicutes	Clostridia	Clostridiales	Ruminococcaceae	Ruminococcaceae_UCG-004	9.00E-03	Control	Otu0465	D42_IAVvsControl
Otu0507	2.632731335	-4.793468143	0.941800937	-5.089682918	3.59E-07	1.57E-05	Bacteria	Proteobacteria	Alphaproteobacteria	Alphaproteobacteria_unclassified	Alphaproteobacteria_unclassified	Alphaproteobacteria_unclassified	0.00E+00	Control	Otu0507	D42_IAVvsControl
Otu0518	4.294443251	5.447030983	1.171765401	4.648567861	3.34E-06	0.000104572	Bacteria	Firmicutes	Bacilli	Bacillales	Planococcaceae	Kurthia	0.00E+00	IAV	Otu0518	D42_IAVvsControl
Otu0552	3.72417801	3.461484623	0.840098515	4.120331796	3.78E-05	0.000753215	Bacteria	Firmicutes	Clostridia	Clostridiales	Lachnospiraceae	Lachnospiraceae_NK4B4_group	1.00E-03	IAV	Otu0552	D42_IAVvsControl
Otu0666	2.420306502	-3.020105874	1.035421976	-2.916787497	0.003536566	0.025816934	Bacteria	Firmicutes	Clostridia	Clostridiales	Ruminococcaceae	Angelakisella	2.60E-02	Control	Otu0666	D42_IAVvsControl
Otu00142	61.48097855	0.755255328	0.167041018	4.521376456	6.14E-06	6.05E-05	Bacteria	Firmicutes	Negativicutes	Selenomonadales	Acidaminococcaceae	Phascolarctobacterium	0.00E+00	IAV	Otu0014	D1_IAVvsControl
Otu00153	117.7430463	-1.118388736	0.137944932	-8.107501453	5.17E-16	1.49E-14	Bacteria	Firmicutes	Bacilli	Lactobacillales	Leuconostocaceae	Weissella	0.00E+00	Control	Otu0015	D1_IAVvsControl
Otu00173	57.53622404	-0.696927932	0.163799129	-4.254771919	2.09E-05	0.000169312	Bacteria	Firmicutes	Clostridia	Clostridiales	Peptostreptococcaceae	Terrisporobacter	0.00E+00	Control	Otu0017	D1_IAVvsControl
Otu00255	32.74694568	-3.90507634	0.765635724	-5.100436433	3.39E-07	4.31E-06	Bacteria	Bacteroidetes	Bacteroidia	Flavobacteriales	Weeksellaceae	Chryseobacterium	0.00E+00	Control	Otu0025	D1_IAVvsControl
Otu00286	145.0460049	-5.482816091	0.381118814	-14.38610712	6.33E-47	1.13E-44	Bacteria	Firmicutes	Bacilli	Lactobacillales	Streptococcaceae	Lactococcus	0.00E+00	Control	Otu0028	D1_IAVvsControl
Otu00294	27.77382921	-0.864852697	0.329902036	-2.621543977	0.008753247	0.033871259	Bacteria	Firmicutes	Erysipelotrichia	Erysipelotrichales	Erysipelotrichaceae	Turicibacter	3.40E-02	Control	Otu0029	D1_IAVvsControl
Otu00306	41.22551897	0.878538286	0.1706985	5.14672529	2.65E-07	3.99E-06	Bacteria	Firmicutes	Negativicutes	Selenomonadales	Veillonellaceae	Veillonellaceae_unclassified	0.00E+00	IAV	Otu0030	D1_IAVvsControl
Otu00327	78.33502665	0.89556624	0.150768771	5.939998279	2.85E-09	5.64E-08	Bacteria	Firmicutes	Clostridia	Clostridiales	Ruminococcaceae	Ruminococcaceae_UCG-002	0.00E+00	IAV	Otu0032	D1_IAVvsControl
Otu00363	43.80657614	-0.556213347	0.192528527	-2.888991862	0.003864791	0.018103494	Bacteria	Actinobacteria	Coriobacteriia	Coriobacteriales	Coriobacteriaceae	Collinsella	1.80E-02	Control	Otu0036	D1_IAVvsControl
Otu00373	129.9312413	3.943442862	0.768874242	5.128852867	2.92E-07	3.99E-06	Bacteria	Proteobacteria	Gammaproteobacteria	Enterobacteriales	Enterobacteriaceae	Escherichia-Shigella	0.00E+00	IAV	Otu0037	D1_IAVvsControl
Otu00386	118.8038021	-3.598052148	0.29636969	-12.14041877	6.45E-34	5.74E-32	Bacteria	Proteobacteria	Gammaproteobacteria	Pseudomonadales	Moraxellaceae	Acinetobacter	0.00E+00	Control	Otu0038	D1_IAVvsControl
Otu00406	27.77775055	-3.331538355	0.489961999	-6.7995852	1.05E-11	2.33E-10	Bacteria	Bacteroidetes	Bacteroidia	Bacteroidales	Prevotellaceae	uncultured	0.00E+00	Control	Otu0040	D1_IAVvsControl
Otu00417	29.93198474	-3.962137945	0.341795991	-11.59211357	4.52E-31	2.68E-29	Bacteria	Actinobacteria	Coriobacteriia	Coriobacteriales	Atopobiaceae	Olsenella	0.00E+00	Control	Otu0041	D1_IAVvsControl
Otu00464	8.66439714	1.102031965	0.408596957	2.69711251	0.006994363	0.028295379	Bacteria	Proteobacteria	Gammaproteobacteria	Aeromonadales	Succinivibrionaceae	Succinivibrionaceae_unclassified	2.80E-02	IAV	Otu0046	D1_IAVvsControl
Otu00477	74.01045892	-8.957683024	0.780950116	-11.47023714	1.86E-30	8.28E-29	Bacteria	Bacteroidetes	Bacteroidia	Flavobacteriales	Weeksellaceae	Empedobacter	0.00E+00	Control	Otu0047	D1_IAVvsControl
Otu00528	28.23622288	-7.982465518	0.798535693	-9.996379108	1.58E-23	5.63E-22	Bacteria	Firmicutes	Bacilli	Lactobacillales	Leuconostocaceae	Leuconostoc	0.00E+00	Control	Otu0052	D1_IAVvsControl
Otu00533	29.45462002	0.511795002	0.206602882	2.477191973	0.013242066	0.044512396	Bacteria	Bacteroidetes	Bacteroidia	Bacteroidales	Prevotellaceae	Alloprevotella	4.50E-02	IAV	Otu0053	D1_IAVvsControl
Otu00544	4.273511699	-2.694290359	0.631511011	-4.266418659	1.99E-05	0.000169312	Bacteria	Firmicutes	Negativicutes	Selenomonadales	Acidaminococcaceae	Succiniclasticum	0.00E+00	Control	Otu0054	D1_IAVvsControl
Otu00595	20.30951861	0.747159425	0.293255174	2.547813277	0.010840047	0.040198509	Bacteria	Firmicutes	Clostridia	Clostridiales	Ruminococcaceae	Ruminococcaceae_UCG-005	4.00E-02	IAV	Otu0059	D1_IAVvsControl
Otu00617	11.10079917	-2.269461182	0.441527272	-5.140024919	2.75E-07	3.99E-06	Bacteria	Firmicutes	Bacilli	Lactobacillales	Enterococcaceae	Enterococcus	0.00E+00	Control	Otu0061	D1_IAVvsControl
Otu00624	3.591234767	1.624433822	0.542943224	2.991903663	0.002772437	0.013708163	Bacteria	Bacteroidetes	Bacteroidia	Bacteroidales	Prevotellaceae	Prevotellaceae_UCG-001	1.40E-02	IAV	Otu0062	D1_IAVvsControl
Otu00672	113.846433	-1.311450278	0.33006115	-3.973355473	7.09E-05	0.000485168	Bacteria	Fusobacteria	Fusobacteriia	Fusobacteriales	Fusobacteriaceae	Fusobacterium	0.00E+00	Control	Otu0067	D1_IAVvsControl
Otu00805	17.83687756	0.642463405	0.248844311	2.581788602	0.009828977	0.037224637	Bacteria	Firmicutes	Clostridia	Clostridiales	Lachnospiraceae	Lachnospiraceae_ge	3.70E-02	IAV	Otu0080	D1_IAVvsControl
Otu00826	1.84973571	3.306582774	1.162119753	2.845302962	0.00443692	0.019744294	Bacteria	Firmicutes	Clostridia	Clostridiales	Lachnospiraceae	Lachnospiraceae_XPB1014_group	2.00E-02	IAV	Otu0082	D1_IAVvsControl
Otu00832	21.53720628	0.643966161	0.20262364	3.178139338	0.001482235	0.008244932	Bacteria	Bacteroidetes	Bacteroidia	Bacteroidales	Muribaculaceae	Muribaculaceae_ge	8.00E-03	IAV	Otu0083	D1_IAVvsControl
Otu00864	48.96406993	-1.153264144	0.325213689	-3.546173429	0.000390869	0.002399126	Bacteria	Firmicutes	Clostridia	Clostridiales	Peptostreptococcaceae	Peptostreptococcus	2.00E-03	Control	Otu0086	D1_IAVvsControl
Otu00931	38.30527028	-1.599797361	0.375381201	-4.261794028	2.03E-05	0.000169312	Bacteria	Bacteroidetes	Bacteroidia	Bacteroidales	Porphyromonadaceae	Porphyromonas	0.00E+00	Control	Otu0093	D1_IAVvsControl
Otu00945	4.661907171	1.215445519	0.481020416	2.526806508	0.01151049	0.040977344	Bacteria	Firmicutes	Erysipelotrichia	Erysipelotrichales	Erysipelotrichaceae	Catenisphaera	4.10E-02	IAV	Otu0094	D1_IAVvsControl
Otu00995	5.258911189	-3.957158138	0.802135176	-4.933280893	8.09E-07	9.60E-06	Bacteria	Proteobacteria	Gammaproteobacteria	Betaproteobacteriales	Burkholderiaceae	Burkholderiaceae_unclassified	0.00E+00	Control	Otu0099	D1_IAVvsControl
Otu01076	11.27775834	-6.659930069	0.822979736	-8.092459363	5.85E-16	1.49E-14	Bacteria	Firmicutes	Negativicutes	Selenomonadales	Veillonellaceae	Dialister	0.00E+00	Control	Otu0107	D1_IAVvsControl
Otu01083	4.336514684	-1.612874976	0.542821095	-2.971282785	0.002965586	0.014266872	Bacteria	Actinobacteria	Coriobacteriia	Coriobacteriales	Atopobiaceae	uncultured	1.40E-02	Control	Otu0108	D1_IAVvsControl
Otu01094	12.88266037	1.593382409	0.399926475	3.984188368	6.77E-05	0.000482103	Bacteria	Firmicutes	Erysipelotrichia	Erysipelotrichales	Erysipelotrichaceae	Catenibacterium	0.00E+00	IAV	Otu0109	D1_IAVvsControl
Otu01102	17.53127226	1.777063906	0.325826912	5.454012047	4.92E-08	8.77E-07	Bacteria	Firmicutes	Clostridia	Clostridiales	Christensenellaceae	Christensenellaceae_R-7_group	0.00E+00	IAV	Otu0110	D1_IAVvsControl
Otu01135	9.973092143	0.695031477	0.280607789	2.476878777	0.013253691	0.044512396	Bacteria	Firmicutes	Clostridia	Clostridiales	Ruminococcaceae	Oscillospira	4.50E-02	IAV	Otu0113	D1_IAVvsControl
Otu01214	19.61356658	-2.133650081	0.87702061	-2.432839156	0.014980954	0.049381663	Bacteria	Proteobacteria	Gammaproteobacteria	Enterobacteriales	Enterobacteriaceae	Enterobacteriaceae_unclassified	4.90E-02	Control	Otu0121	D1_IAVvsControl
Otu01293	16.12668993	-1.26245426	0.415843693	-3.035886516	0.002398296	0.012563612	Bacteria	Actinobacteria	Actinobacteria	Actinomycetales	Actinomycetaceae	Actinomyces	1.30E-02	Control	Otu0129	D1_IAVvsControl
Otu01305	18.32205367	-1.032390111	0.340091058	-3.035628508	0.002400349	0.012563612	Bacteria	Firmicutes	Clostridia	Clostridiales	Family_XIII	Family_XIII_ge	1.30E-02	Control	Otu0130	D1_IAVvsControl
Otu01383	8.002721731	1.223388027	0.371654613	3.29173373	0.000995718	0.005717351	Bacteria	Firmicutes	Erysipelotrichia	Erysipelotrichales	Erysipelotrichaceae	Erysipelotrichaceae_unclassified	6.00E-03	IAV	Otu0138	D1_IAVvsControl
Otu01393	2.892866302	1.712200626	0.652252773	2.625056874	0.008663449	0.033871259	Bacteria	Actinobacteria	Actinobacteria	Corynebacteriales	Corynebacteriaceae	Corynebacterium_1	3.40E-02	IAV	Otu0139	D1_IAVvsControl
Otu01433	15.13419191	-2.383878562	0.488067586	-4.884320594	1.04E-06	1.15E-05	Bacteria	Fusobacteria	Fusobacteriia	Fusobacteriales	Fusobacteriaceae	Fusobacteriaceae_unclassified	0.00E+00	Control	Otu0143	D1_IAVvsControl
Otu01803	2.468274575	-3.818241775	1.085221444	-3.518398754	0.000434159	0.002576013	Bacteria	Bacteroidetes	Bacteroidia	Sphingobacteriales	Sphingobacteriaceae	Sphingobacterium	3.00E-03	Control	Otu0180	D1_IAVvsControl
Otu02012	5.39601708	1.65370137	0.366601465	4.51089679	6.46E-06	6.05E-05	Bacteria	Firmicutes	Clostridia	Clostridiales	Ruminococcaceae	Ruminococcaceae_UCG-010	0.00E+00	IAV	Otu0201	D1_IAVvsControl
Otu02213	11.9230655	-1.199002942	0.416741598	-2.877089661	0.004013615	0.018318552	Bacteria	Actinobacteria	Coriobacteriia	Coriobacteriales	Atopobiaceae	Atopobium	1.80E-02	Control	Otu0221	D1_IAVvsControl
Otu02353	15.85338277	-2.706145825	0.596026781	-4.540309116	5.62E-06	5.88E-05	Bacteria	Proteobacteria	Gammaproteobacteria	Pseudomonadales	Pseudomonadaceae	Pseudomonas	0.00E+00	Control	Otu0235	D1_IAVvsControl
Otu02397	2.087389822	-3.800052581	0.935703968	-4.061169677	4.88E-05	0.000377882	Bacteria	Fusobacteria	Fusobacteriia	Fusobacteriales	Leptotrichiaceae	Leptotrichiaceae_unclassified	0.00E+00	Control	Otu0239	D1_IAVvsControl
Otu02472	2.410693979	-3.762641813	1.243048481	-3.026946954	0.002470373	0.012563612	Bacteria	Firmicutes	Bacilli	Bacillales	Family_XI	Gemella	1.30E-02	Control	Otu0247	D1_IAVvsControl
Otu02815	3.440456308	2.593102602	0.691006752	3.752644378	0.000174979	0.001112366	Bacteria	Firmicutes	Negativicutes	Selenomonadales	Veillonellaceae	Schwartzia	1.00E-03	IAV	Otu0281	D1_IAVvsControl
Otu02923	4.189585853	-5.20117254	2.073595202	-2.508287315	0.012131798	0.042342353	Bacteria	Proteobacteria	Alphaproteobacteria	Caulobacterales	Caulobacteraceae	Brevundimonas	4.20E-02	Control	Otu0292	D1_IAVvsControl
Otu03264	5.252531657	1.961132071	0.506354802	3.873039347	0.000107486	0.000708614	Bacteria	Firmicutes	Clostridia	Clostridiales	Clostridiales_unclassified	Clostridiales_unclassified	1.00E-03	IAV	Otu0326	D1_IAVvsControl
Otu03342	3.517849477	1.960838233	0.699085627	2.804861319	0.005033823	0.02185416	Bacteria	Firmicutes	Clostridia	Clostridiales	Clostridiales_vadinBB60_group	Clostridiales_vadinBB60_group_ge	2.20E-02	IAV	Otu0334	D1_IAVvsControl
Otu03422	0.835361236	3.112306657	1.229789767	2.530763177	0.011381467	0.040977344	Bacteria	Fibrobacteres	Fibrobacteria	Fibrobacterales	Fibrobacteraceae	Fibrobacter	4.10E-02	IAV	Otu0342	D1_IAVvsControl
Otu03671	4.191233161	2.419507647	0.601675721	4.021281836	5.79E-05	0.000429294	Bacteria	Firmicutes	Clostridia	Clostridiales	Lachnospiraceae	Lachnospiraceae_UCG-004	0.00E+00	IAV	Otu0367	D1_IAVvsControl
Otu05901	1.054982932	-2.931188819	1.049045702	-2.794147874	0.005203668	0.02205364	Bacteria	Firmicutes	Clostridia	Clostridiales	Ruminococcaceae	Fastidiosipila	2.20E-02	Control	Otu0590	D1_IAVvsControl
Otu06791	0.815287208	3.505188518	1.29579868	2.705040969	0.006829597	0.028271353	Bacteria	Firmicutes	Clostridia	Clostridiales	Lachnospiraceae	CAG-56	2.80E-02	IAV	Otu0679	D1_IAVvsControl
Otu00022	4869.318794	1.065737111	0.308803479	3.451182336	0.000558136	0.00461731	Bacteria	Proteobacteria	Gammaproteobacteria	Pasteurellales	Pasteurellaceae	Actinobacillus	5.00E-03	IAV	Otu0002	D3_IAVvsControl
Otu00124	173.8656126	0.734489811	0.169650968	4.329417164	1.50E-05	0.000160058	Bacteria	Bacteroidetes	Bacteroidia	Bacteroidales	Prevotellaceae	Prevotellaceae_NK3B31_group	0.00E+00	IAV	Otu0012	D3_IAVvsControl
Otu00143	128.2521498	1.523982161	0.255968507	5.953787757	2.62E-09	5.96E-08	Bacteria	Firmicutes	Negativicutes	Selenomonadales	Acidaminococcaceae	Phascolarctobacterium	0.00E+00	IAV	Otu0014	D3_IAVvsControl
Otu00165	229.8309099	-1.063800571	0.211890649	-5.020516844	5.15E-07	7.21E-06	Bacteria	Firmicutes	Clostridia	Clostridiales	Clostridiaceae_1	Clostridium_sensu_stricto_1	0.00E+00	Control	Otu0016	D3_IAVvsControl
Otu00194	151.6791676	0.852280308	0.26460735	3.220924539	0.001277778	0.008613169	Bacteria	Firmicutes	Negativicutes	Selenomonadales	Veillonellaceae	Megasphaera	9.00E-03	IAV	Otu0019	D3_IAVvsControl
Otu00261	121.9420286	-2.779915941	0.958326702	-2.900801924	0.003722091	0.018308663	Bacteria	Firmicutes	Bacilli	Bacillales	Staphylococcaceae	Staphylococcus	1.80E-02	Control	Otu0026	D3_IAVvsControl
Otu00287	45.85426705	-2.914050458	0.384946975	-7.570004824	3.73E-14	1.36E-12	Bacteria	Firmicutes	Bacilli	Lactobacillales	Streptococcaceae	Lactococcus	0.00E+00	Control	Otu0028	D3_IAVvsControl
Otu00295	44.57008708	-1.32401843	0.38977903	-3.396843665	0.000681679	0.005169399	Bacteria	Firmicutes	Erysipelotrichia	Erysipelotrichales	Erysipelotrichaceae	Turicibacter	5.00E-03	Control	Otu0029	D3_IAVvsControl
Otu00328	129.2308834	0.902147709	0.183596008	4.913765388	8.93E-07	1.16E-05	Bacteria	Firmicutes	Clostridia	Clostridiales	Ruminococcaceae	Ruminococcaceae_UCG-002	0.00E+00	IAV	Otu0032	D3_IAVvsControl
Otu00355	72.54257654	-2.06892249	0.339106775	-6.101094532	1.05E-09	2.74E-08	Bacteria	Firmicutes	Negativicutes	Selenomonadales	Veillonellaceae	uncultured	0.00E+00	Control	Otu0035	D3_IAVvsControl
Otu00387	38.66324543	-1.017799533	0.343150338	-2.966045547	0.003016558	0.016147458	Bacteria	Proteobacteria	Gammaproteobacteria	Pseudomonadales	Moraxellaceae	Acinetobacter	1.60E-02	Control	Otu0038	D3_IAVvsControl
Otu00418	62.06405677	-2.177393363	0.37035282	-5.879240666	4.12E-09	8.33E-08	Bacteria	Actinobacteria	Coriobacteriia	Coriobacteriales	Atopobiaceae	Olsenella	0.00E+00	Control	Otu0041	D3_IAVvsControl
Otu00478	18.01784556	-3.62055144	0.658618625	-5.497189574	3.86E-08	6.38E-07	Bacteria	Bacteroidetes	Bacteroidia	Flavobacteriales	Weeksellaceae	Empedobacter	0.00E+00	Control	Otu0047	D3_IAVvsControl
Otu00483	85.87876235	0.515241677	0.181473049	2.839218718	0.004522415	0.021659986	Bacteria	Firmicutes	Clostridia	Clostridiales	Ruminococcaceae	Subdoligranulum	2.20E-02	IAV	Otu0048	D3_IAVvsControl
Otu00529	33.05147927	-8.109827524	0.815374186	-9.946142106	2.62E-23	2.39E-21	Bacteria	Firmicutes	Bacilli	Lactobacillales	Leuconostocaceae	Leuconostoc	0.00E+00	Control	Otu0052	D3_IAVvsControl
Otu00545	49.55539222	-3.14993071	0.389125896	-8.094888415	5.73E-16	2.61E-14	Bacteria	Firmicutes	Negativicutes	Selenomonadales	Acidaminococcaceae	Succiniclasticum	0.00E+00	Control	Otu0054	D3_IAVvsControl
Otu00564	33.53047297	0.576331792	0.227416107	2.534261093	0.011268474	0.043635366	Bacteria	Bacteroidetes	Bacteroidia	Bacteroidales	Prevotellaceae	Prevotellaceae_UCG-003	4.40E-02	IAV	Otu0056	D3_IAVvsControl
Otu00573	51.21553788	-2.495755626	0.244824661	-10.19405323	2.11E-24	3.84E-22	Bacteria	Firmicutes	Clostridia	Clostridiales	Peptostreptococcaceae	Romboutsia	0.00E+00	Control	Otu0057	D3_IAVvsControl
Otu00596	43.38172708	0.746681435	0.209536448	3.563491892	0.000365954	0.003330181	Bacteria	Firmicutes	Clostridia	Clostridiales	Ruminococcaceae	Ruminococcaceae_UCG-005	3.00E-03	IAV	Otu0059	D3_IAVvsControl
Otu00618	18.95709518	-1.653754591	0.523529177	-3.158858498	0.001583884	0.009940236	Bacteria	Firmicutes	Bacilli	Lactobacillales	Enterococcaceae	Enterococcus	1.00E-02	Control	Otu0061	D3_IAVvsControl
Otu00673	42.01233322	-2.286780209	0.526794926	-4.340930594	1.42E-05	0.000160058	Bacteria	Fusobacteria	Fusobacteriia	Fusobacteriales	Fusobacteriaceae	Fusobacterium	0.00E+00	Control	Otu0067	D3_IAVvsControl
Otu00702	30.78979424	-1.902019179	0.607149084	-3.132705342	0.001732032	0.010168706	Bacteria	Bacteroidetes	Bacteroidia	Flavobacteriales	Weeksellaceae	Bergeyella	1.00E-02	Control	Otu0070	D3_IAVvsControl
Otu00721	76.05427384	1.009647906	0.187774447	5.376918554	7.58E-08	1.15E-06	Bacteria	Bacteroidetes	Bacteroidia	Bacteroidales	Prevotellaceae	Prevotellaceae_unclassified	0.00E+00	IAV	Otu0072	D3_IAVvsControl
Otu00806	27.29469919	1.430836646	0.298930345	4.786521919	1.70E-06	2.06E-05	Bacteria	Firmicutes	Clostridia	Clostridiales	Lachnospiraceae	Lachnospiraceae_ge	0.00E+00	IAV	Otu0080	D3_IAVvsControl
Otu00833	27.61296513	0.656535931	0.201156173	3.263811996	0.001099241	0.007694686	Bacteria	Bacteroidetes	Bacteroidia	Bacteroidales	Muribaculaceae	Muribaculaceae_ge	8.00E-03	IAV	Otu0083	D3_IAVvsControl
Otu00856	25.92012105	-1.368783855	0.377695168	-3.62404386	0.000290032	0.002778205	Bacteria	Firmicutes	Clostridia	Clostridiales	Family_XI	Anaerococcus	3.00E-03	Control	Otu0085	D3_IAVvsControl
Otu00865	19.99590957	-2.154894639	0.694832793	-3.101313959	0.001926639	0.010957759	Bacteria	Firmicutes	Clostridia	Clostridiales	Peptostreptococcaceae	Peptostreptococcus	1.10E-02	Control	Otu0086	D3_IAVvsControl
Otu00872	10.97767698	2.045956717	0.787921222	2.596651364	0.009413742	0.037245674	Bacteria	Proteobacteria	Gammaproteobacteria	Pasteurellales	Pasteurellaceae	Pasteurellaceae_unclassified	3.70E-02	IAV	Otu0087	D3_IAVvsControl
Otu00946	20.33988221	-1.655169457	0.39986108	-4.139361245	3.48E-05	0.000352144	Bacteria	Firmicutes	Erysipelotrichia	Erysipelotrichales	Erysipelotrichaceae	Catenisphaera	0.00E+00	Control	Otu0094	D3_IAVvsControl
Otu00996	2.621444869	-2.243834751	0.793388023	-2.828168166	0.004681521	0.021847097	Bacteria	Proteobacteria	Gammaproteobacteria	Betaproteobacteriales	Burkholderiaceae	Burkholderiaceae_unclassified	2.20E-02	Control	Otu0099	D3_IAVvsControl
Otu01002	16.01836427	-2.938699766	0.925906846	-3.173861147	0.001504256	0.009777666	Bacteria	Firmicutes	Clostridia	Clostridiales	Family_XI	Parvimonas	1.00E-02	Control	Otu0100	D3_IAVvsControl
Otu01054	49.51622114	0.639275148	0.240421409	2.658977629	0.007837817	0.033174015	Bacteria	Firmicutes	Clostridia	Clostridiales	Ruminococcaceae	Ruminococcaceae_UCG-014	3.30E-02	IAV	Otu0105	D3_IAVvsControl
Otu01077	26.56128738	-7.816915438	0.80130512	-9.755229621	1.75E-22	1.06E-20	Bacteria	Firmicutes	Negativicutes	Selenomonadales	Veillonellaceae	Dialister	0.00E+00	Control	Otu0107	D3_IAVvsControl
Otu01204	11.11077166	3.339966753	0.570502298	5.854431721	4.79E-09	8.71E-08	Bacteria	Bacteroidetes	Bacteroidia	Bacteroidales	Prevotellaceae	Prevotella_7	0.00E+00	IAV	Otu0120	D3_IAVvsControl
Otu01215	3.432955944	-2.56237091	0.814325108	-3.146619064	0.0016517	0.010020313	Bacteria	Proteobacteria	Gammaproteobacteria	Enterobacteriales	Enterobacteriaceae	Enterobacteriaceae_unclassified	1.00E-02	Control	Otu0121	D3_IAVvsControl
Otu01243	20.42116391	-1.45821389	0.525924695	-2.772666705	0.005559903	0.02529756	Bacteria	Bacteroidetes	Bacteroidia	Bacteroidales	Bacteroidales_unclassified	Bacteroidales_unclassified	2.50E-02	Control	Otu0124	D3_IAVvsControl
Otu01262	10.53648553	-1.39109545	0.50933117	-2.731219946	0.006310034	0.028010397	Bacteria	Proteobacteria	Gammaproteobacteria	Pseudomonadales	Moraxellaceae	Moraxellaceae_unclassified	2.80E-02	Control	Otu0126	D3_IAVvsControl
Otu01294	4.167539006	-1.848731144	0.629574625	-2.936476584	0.003319639	0.017128163	Bacteria	Actinobacteria	Actinobacteria	Actinomycetales	Actinomycetaceae	Actinomyces	1.70E-02	Control	Otu0129	D3_IAVvsControl
Otu01434	4.706494451	-3.364281771	1.019713007	-3.299243754	0.000969457	0.007057646	Bacteria	Fusobacteria	Fusobacteriia	Fusobacteriales	Fusobacteriaceae	Fusobacteriaceae_unclassified	7.00E-03	Control	Otu0143	D3_IAVvsControl
Otu01452	1.385879262	3.33439886	0.980002879	3.402437821	0.000667876	0.005169399	Bacteria	Firmicutes	Clostridia	Clostridiales	Ruminococcaceae	Ruminococcaceae_UCG-008	5.00E-03	IAV	Otu0145	D3_IAVvsControl
Otu01814	8.141646064	1.543542974	0.526779575	2.930149626	0.003387988	0.017128163	Bacteria	Firmicutes	Clostridia	Clostridiales	Ruminococcaceae	Intestinimonas	1.70E-02	IAV	Otu0181	D3_IAVvsControl
Otu02255	1.732323551	2.908506306	0.965190469	3.013401396	0.00258337	0.014247676	Bacteria	Firmicutes	Negativicutes	Selenomonadales	Acidaminococcaceae	Acidaminococcus	1.40E-02	IAV	Otu0225	D3_IAVvsControl
Otu02354	20.09381912	4.574788151	0.670228255	6.825716638	8.75E-12	2.65E-10	Bacteria	Proteobacteria	Gammaproteobacteria	Pseudomonadales	Pseudomonadaceae	Pseudomonas	0.00E+00	IAV	Otu0235	D3_IAVvsControl
Otu02398	5.68553651	-2.390048554	0.673543562	-3.548469153	0.000387477	0.003358137	Bacteria	Fusobacteria	Fusobacteriia	Fusobacteriales	Leptotrichiaceae	Leptotrichiaceae_unclassified	3.00E-03	Control	Otu0239	D3_IAVvsControl
Otu02991	4.626495305	-2.341097505	0.871074311	-2.687597919	0.0071968	0.031186132	Bacteria	Fusobacteria	Fusobacteriia	Fusobacteriales	Leptotrichiaceae	Leptotrichia	3.10E-02	Control	Otu0299	D3_IAVvsControl
Otu03141	2.609935392	1.887560584	0.714612472	2.641376491	0.008256991	0.034153916	Bacteria	Firmicutes	Clostridia	Clostridiales	Ruminococcaceae	Candidatus_Soleaferrea	3.40E-02	IAV	Otu0314	D3_IAVvsControl
Otu03963	2.336727256	-2.740376727	1.049429536	-2.611301314	0.009019838	0.036480235	Bacteria	Firmicutes	Clostridia	Clostridiales	Lachnospiraceae	Coprococcus_2	3.60E-02	Control	Otu0396	D3_IAVvsControl
Otu00023	6594.937351	1.285317147	0.355711682	3.613367828	0.000302245	0.001863847	Bacteria	Proteobacteria	Gammaproteobacteria	Pasteurellales	Pasteurellaceae	Actinobacillus	2.00E-03	IAV	Otu0002	D7_IAVvsControl
Otu00041	3637.043616	1.990590661	0.372549872	5.343152175	9.13E-08	1.93E-06	Bacteria	Firmicutes	Bacilli	Lactobacillales	Streptococcaceae	Streptococcus	0.00E+00	IAV	Otu0004	D7_IAVvsControl
Otu00061	1719.23475	1.819783641	0.58247424	3.124230248	0.001782709	0.008794698	Bacteria	Proteobacteria	Gammaproteobacteria	Betaproteobacteriales	Neisseriaceae	Neisseriaceae_unclassified	9.00E-03	IAV	Otu0006	D7_IAVvsControl
Otu00096	151.0663519	-0.614179628	0.227989781	-2.693891033	0.007062325	0.029034003	Bacteria	Bacteroidetes	Bacteroidia	Bacteroidales	Prevotellaceae	Prevotella_9	2.90E-02	Control	Otu0009	D7_IAVvsControl
Otu00125	35.33504714	0.617381259	0.246985685	2.499664136	0.01243111	0.042265597	Bacteria	Bacteroidetes	Bacteroidia	Bacteroidales	Prevotellaceae	Prevotellaceae_NK3B31_group	4.20E-02	IAV	Otu0012	D7_IAVvsControl
Otu00154	53.09424371	-0.787495985	0.315521716	-2.495853521	0.012565448	0.042265597	Bacteria	Firmicutes	Bacilli	Lactobacillales	Leuconostocaceae	Weissella	4.20E-02	Control	Otu0015	D7_IAVvsControl
Otu00166	90.01082798	-1.034930634	0.240842121	-4.297133027	1.73E-05	0.000232792	Bacteria	Firmicutes	Clostridia	Clostridiales	Clostridiaceae_1	Clostridium_sensu_stricto_1	0.00E+00	Control	Otu0016	D7_IAVvsControl
Otu00233	65.16014308	-0.75697822	0.233235462	-3.245553716	0.001172224	0.006425527	Bacteria	Firmicutes	Clostridia	Clostridiales	Lachnospiraceae	Blautia	6.00E-03	Control	Otu0023	D7_IAVvsControl
Otu00288	107.3995576	-1.96463739	0.487652916	-4.028761697	5.61E-05	0.000436767	Bacteria	Firmicutes	Bacilli	Lactobacillales	Streptococcaceae	Lactococcus	0.00E+00	Control	Otu0028	D7_IAVvsControl
Otu00296	30.02500327	-1.784784571	0.40823265	-4.371978996	1.23E-05	0.000182226	Bacteria	Firmicutes	Erysipelotrichia	Erysipelotrichales	Erysipelotrichaceae	Turicibacter	0.00E+00	Control	Otu0029	D7_IAVvsControl
Otu00307	9.122271572	-1.664666248	0.623760246	-2.668759768	0.007613188	0.029651364	Bacteria	Firmicutes	Negativicutes	Selenomonadales	Veillonellaceae	Veillonellaceae_unclassified	3.00E-02	Control	Otu0030	D7_IAVvsControl
Otu00313	20.73385639	-1.30797161	0.322958216	-4.049971618	5.12E-05	0.000436767	Bacteria	Firmicutes	Clostridia	Clostridiales	Ruminococcaceae	Faecalibacterium	0.00E+00	Control	Otu0031	D7_IAVvsControl
Otu00329	23.19217999	-0.687333295	0.237092725	-2.899006267	0.003743474	0.016788914	Bacteria	Firmicutes	Clostridia	Clostridiales	Ruminococcaceae	Ruminococcaceae_UCG-002	1.70E-02	Control	Otu0032	D7_IAVvsControl
Otu00356	13.95383929	-1.646055017	0.514614893	-3.198615194	0.001380894	0.007299009	Bacteria	Firmicutes	Negativicutes	Selenomonadales	Veillonellaceae	uncultured	7.00E-03	Control	Otu0035	D7_IAVvsControl
Otu00374	18.66900265	1.467057098	0.555290926	2.641961233	0.008242749	0.031280176	Bacteria	Proteobacteria	Gammaproteobacteria	Enterobacteriales	Enterobacteriaceae	Escherichia-Shigella	3.10E-02	IAV	Otu0037	D7_IAVvsControl
Otu00395	4.535037335	-4.062672324	1.024360127	-3.966058631	7.31E-05	0.000540725	Bacteria	Firmicutes	Bacilli	Lactobacillales	Aerococcaceae	Aerococcus	1.00E-03	Control	Otu0039	D7_IAVvsControl
Otu00419	59.47740925	-2.325261793	0.28165939	-8.255580579	1.51E-16	2.24E-14	Bacteria	Actinobacteria	Coriobacteriia	Coriobacteriales	Atopobiaceae	Olsenella	0.00E+00	Control	Otu0041	D7_IAVvsControl
Otu00422	32.7462884	-0.940633871	0.245391575	-3.833195461	0.000126489	0.000850928	Bacteria	Firmicutes	Clostridia	Clostridiales	Family_XIII	Mogibacterium	1.00E-03	Control	Otu0042	D7_IAVvsControl
Otu00479	42.27817668	-6.574256094	0.858593506	-7.657006542	1.90E-14	9.39E-13	Bacteria	Bacteroidetes	Bacteroidia	Flavobacteriales	Weeksellaceae	Empedobacter	0.00E+00	Control	Otu0047	D7_IAVvsControl
Otu005210	14.11240768	-4.465771289	0.795558787	-5.613376863	1.98E-08	5.24E-07	Bacteria	Firmicutes	Bacilli	Lactobacillales	Leuconostocaceae	Leuconostoc	0.00E+00	Control	Otu0052	D7_IAVvsControl
Otu00574	17.3886241	-2.644831056	0.472150451	-5.601670085	2.12E-08	5.24E-07	Bacteria	Firmicutes	Clostridia	Clostridiales	Peptostreptococcaceae	Romboutsia	0.00E+00	Control	Otu0057	D7_IAVvsControl
Otu00597	9.408300161	1.297276774	0.332855884	3.897412772	9.72E-05	0.000685211	Bacteria	Firmicutes	Clostridia	Clostridiales	Ruminococcaceae	Ruminococcaceae_UCG-005	1.00E-03	IAV	Otu0059	D7_IAVvsControl
Otu00633	23.1020916	-0.798292387	0.252380695	-3.163048528	0.001561263	0.007967825	Bacteria	Bacteroidetes	Bacteroidia	Bacteroidales	Prevotellaceae	Prevotella_2	8.00E-03	Control	Otu0063	D7_IAVvsControl
Otu00653	10.19722274	1.163078419	0.403814322	2.880230731	0.003973842	0.017297902	Bacteria	Firmicutes	Clostridia	Clostridiales	Clostridiaceae_1	Clostridium_sensu_stricto_6	1.70E-02	IAV	Otu0065	D7_IAVvsControl
Otu00782	8.923813265	-1.519376154	0.455334575	-3.336834578	0.000847384	0.004823569	Bacteria	Firmicutes	Clostridia	Clostridiales	Lachnospiraceae	Dorea	5.00E-03	Control	Otu0078	D7_IAVvsControl
Otu00857	26.39072519	1.09897018	0.272252818	4.036579635	5.42E-05	0.000436767	Bacteria	Firmicutes	Clostridia	Clostridiales	Family_XI	Anaerococcus	0.00E+00	IAV	Otu0085	D7_IAVvsControl
Otu00947	11.4958697	-2.176025118	0.508772617	-4.277009111	1.89E-05	0.000233619	Bacteria	Firmicutes	Erysipelotrichia	Erysipelotrichales	Erysipelotrichaceae	Catenisphaera	0.00E+00	Control	Otu0094	D7_IAVvsControl
Otu00952	4.68414296	-2.483717681	0.616214169	-4.030607875	5.56E-05	0.000436767	Bacteria	Bacteroidetes	Bacteroidia	Bacteroidales	Tannerellaceae	Parabacteroides	0.00E+00	Control	Otu0095	D7_IAVvsControl
Otu01078	17.45044142	-4.96927233	0.646383247	-7.687811142	1.50E-14	9.39E-13	Bacteria	Firmicutes	Negativicutes	Selenomonadales	Veillonellaceae	Dialister	0.00E+00	Control	Otu0107	D7_IAVvsControl
Otu01136	5.134473603	-1.726177939	0.58094761	-2.971314297	0.002965281	0.013714427	Bacteria	Firmicutes	Clostridia	Clostridiales	Ruminococcaceae	Oscillospira	1.40E-02	Control	Otu0113	D7_IAVvsControl
Otu01193	10.87023829	-1.011034662	0.387070477	-2.612016992	0.009000978	0.033303619	Bacteria	Actinobacteria	Coriobacteriia	Coriobacteriales	Eggerthellaceae	Eggerthellaceae_unclassified	3.30E-02	Control	Otu0119	D7_IAVvsControl
Otu01244	16.02726416	3.321832853	0.747393625	4.444556046	8.81E-06	0.000148409	Bacteria	Bacteroidetes	Bacteroidia	Bacteroidales	Bacteroidales_unclassified	Bacteroidales_unclassified	0.00E+00	IAV	Otu0124	D7_IAVvsControl
Otu01306	11.76495082	-2.815567175	0.446153011	-6.310765829	2.78E-10	1.03E-08	Bacteria	Firmicutes	Clostridia	Clostridiales	Family_XIII	Family_XIII_ge	0.00E+00	Control	Otu0130	D7_IAVvsControl
Otu01325	6.943483572	-1.808822954	0.50287007	-3.596998631	0.00032191	0.001905708	Bacteria	Firmicutes	Clostridia	Clostridiales	Eubacteriaceae	Pseudoramibacter	2.00E-03	Control	Otu0132	D7_IAVvsControl
Otu01511	8.948087588	1.134648214	0.442420738	2.564636141	0.010328405	0.036395333	Bacteria	Bacteroidetes	Bacteroidia	Bacteroidales	Bacteroidaceae	Bacteroides	3.60E-02	IAV	Otu0151	D7_IAVvsControl
Otu01545	4.646592324	-3.283131216	0.79499845	-4.129732854	3.63E-05	0.000358343	Bacteria	Firmicutes	Clostridia	Clostridiales	Lachnospiraceae	Syntrophococcus	0.00E+00	Control	Otu0154	D7_IAVvsControl
Otu01604	5.592403132	-1.495418482	0.521981495	-2.864887922	0.004171569	0.017639776	Bacteria	Firmicutes	Clostridia	Clostridiales	Lachnospiraceae	Marvinbryantia	1.80E-02	Control	Otu0160	D7_IAVvsControl
Otu01701	9.015108531	-2.603137473	0.622038179	-4.184851609	2.85E-05	0.000301658	Bacteria	Firmicutes	Clostridia	Clostridiales	Ruminococcaceae	Negativibacillus	0.00E+00	Control	Otu0170	D7_IAVvsControl
Otu02083	1.566907612	2.924368201	0.796355079	3.67219131	0.00024048	0.001547434	Bacteria	Proteobacteria	Alphaproteobacteria	Sphingomonadales	Sphingomonadaceae	Sphingomonas	2.00E-03	IAV	Otu0208	D7_IAVvsControl
Otu02132	3.075612473	5.512927183	1.305589461	4.222557968	2.42E-05	0.00027499	Bacteria	Proteobacteria	Gammaproteobacteria	Betaproteobacteriales	Burkholderiaceae	Massilia	0.00E+00	IAV	Otu0213	D7_IAVvsControl
Otu02399	4.754312299	-1.990386325	0.809183587	-2.459746288	0.013903526	0.045727154	Bacteria	Fusobacteria	Fusobacteriia	Fusobacteriales	Leptotrichiaceae	Leptotrichiaceae_unclassified	4.60E-02	Control	Otu0239	D7_IAVvsControl
Otu02473	2.678442954	1.883915765	0.630774793	2.986669389	0.002820345	0.013464875	Bacteria	Firmicutes	Bacilli	Bacillales	Family_XI	Gemella	1.30E-02	IAV	Otu0247	D7_IAVvsControl
Otu03242	5.246071242	-3.513961704	0.791556315	-4.439307272	9.02E-06	0.000148409	Bacteria	Firmicutes	Erysipelotrichia	Erysipelotrichales	Erysipelotrichaceae	Sharpea	0.00E+00	Control	Otu0324	D7_IAVvsControl
Otu04431	2.118562165	1.877200956	0.727307362	2.581028397	0.009850648	0.035558436	Bacteria	Firmicutes	Clostridia	Clostridiales	Peptostreptococcaceae	Filifactor	3.60E-02	IAV	Otu0443	D7_IAVvsControl
Otu10311	0.705528662	3.188398653	1.191711604	2.675478397	0.007462268	0.029651364	Bacteria	Firmicutes	Bacilli	Lactobacillales	Carnobacteriaceae	Allofustis	3.00E-02	IAV	Otu1031	D7_IAVvsControl
Otu00097	595.0558605	1.292297383	0.257855671	5.011708203	5.39E-07	8.90E-06	Bacteria	Bacteroidetes	Bacteroidia	Bacteroidales	Prevotellaceae	Prevotella_9	0.00E+00	IAV	Otu0009	D10_IAVvsControl
Otu00126	266.001847	1.656504529	0.279696468	5.922507854	3.17E-09	7.96E-08	Bacteria	Bacteroidetes	Bacteroidia	Bacteroidales	Prevotellaceae	Prevotellaceae_NK3B31_group	0.00E+00	IAV	Otu0012	D10_IAVvsControl
Otu00134	405.4753218	-1.222061547	0.202138823	-6.045654817	1.49E-09	4.91E-08	Bacteria	Firmicutes	Bacilli	Lactobacillales	Lactobacillaceae	Lactobacillus	0.00E+00	Control	Otu0013	D10_IAVvsControl
Otu00195	112.168329	-1.127552547	0.24676745	-4.569292044	4.89E-06	6.35E-05	Bacteria	Firmicutes	Negativicutes	Selenomonadales	Veillonellaceae	Megasphaera	0.00E+00	Control	Otu0019	D10_IAVvsControl
Otu00204	129.5944293	-3.054554588	0.515955958	-5.920184737	3.22E-09	7.96E-08	Bacteria	Actinobacteria	Actinobacteria	Micrococcales	Micrococcaceae	Rothia	0.00E+00	Control	Otu0020	D10_IAVvsControl
Otu00256	144.6708131	-2.188944765	0.616056231	-3.553157418	0.000380637	0.002512202	Bacteria	Bacteroidetes	Bacteroidia	Flavobacteriales	Weeksellaceae	Chryseobacterium	3.00E-03	Control	Otu0025	D10_IAVvsControl
Otu00308	43.12161634	1.113026089	0.307877395	3.615160148	0.000300162	0.002201188	Bacteria	Firmicutes	Negativicutes	Selenomonadales	Veillonellaceae	Veillonellaceae_unclassified	2.00E-03	IAV	Otu0030	D10_IAVvsControl
Otu003210	30.17495458	0.882211588	0.240836447	3.663114945	0.000249167	0.0019734	Bacteria	Firmicutes	Clostridia	Clostridiales	Ruminococcaceae	Ruminococcaceae_UCG-002	2.00E-03	IAV	Otu0032	D10_IAVvsControl
Otu00346	95.92515261	2.006145185	0.301006691	6.664786024	2.65E-11	1.75E-09	Bacteria	Firmicutes	Clostridia	Clostridiales	Lachnospiraceae	Agathobacter	0.00E+00	IAV	Otu0034	D10_IAVvsControl
Otu00357	94.40158545	-1.383810401	0.318973848	-4.338319297	1.44E-05	0.000149622	Bacteria	Firmicutes	Negativicutes	Selenomonadales	Veillonellaceae	uncultured	0.00E+00	Control	Otu0035	D10_IAVvsControl
Otu00407	70.24960789	0.930266653	0.287322688	3.237706909	0.001204945	0.007017034	Bacteria	Bacteroidetes	Bacteroidia	Bacteroidales	Prevotellaceae	uncultured	7.00E-03	IAV	Otu0040	D10_IAVvsControl
Otu004110	52.75940155	-1.587708435	0.246723479	-6.435173676	1.23E-10	6.10E-09	Bacteria	Actinobacteria	Coriobacteriia	Coriobacteriales	Atopobiaceae	Olsenella	0.00E+00	Control	Otu0041	D10_IAVvsControl
Otu004710	2.341224365	-3.603835397	0.888997513	-4.053819438	5.04E-05	0.000433776	Bacteria	Bacteroidetes	Bacteroidia	Flavobacteriales	Weeksellaceae	Empedobacter	0.00E+00	Control	Otu0047	D10_IAVvsControl
Otu00501	19.84681693	1.220169219	0.306601772	3.979654819	6.90E-05	0.000569377	Bacteria	Bacteroidetes	Bacteroidia	Bacteroidales	Prevotellaceae	Prevotella_1	1.00E-03	IAV	Otu0050	D10_IAVvsControl
Otu005211	29.17283946	-3.743695648	0.407045704	-9.197236606	3.67E-20	3.64E-18	Bacteria	Firmicutes	Bacilli	Lactobacillales	Leuconostocaceae	Leuconostoc	0.00E+00	Control	Otu0052	D10_IAVvsControl
Otu00565	15.37460626	-1.535664201	0.426858532	-3.59759519	0.000321173	0.002271152	Bacteria	Bacteroidetes	Bacteroidia	Bacteroidales	Prevotellaceae	Prevotellaceae_UCG-003	2.00E-03	Control	Otu0056	D10_IAVvsControl
Otu00575	15.02537448	-1.269965056	0.351231177	-3.615752643	0.000299476	0.002201188	Bacteria	Firmicutes	Clostridia	Clostridiales	Peptostreptococcaceae	Romboutsia	2.00E-03	Control	Otu0057	D10_IAVvsControl
Otu00619	12.33111768	-1.622950174	0.495325842	-3.27653039	0.00105091	0.00630546	Bacteria	Firmicutes	Bacilli	Lactobacillales	Enterococcaceae	Enterococcus	6.00E-03	Control	Otu0061	D10_IAVvsControl
Otu00634	31.61936382	0.852966703	0.339394254	2.513203139	0.011964042	0.048226816	Bacteria	Bacteroidetes	Bacteroidia	Bacteroidales	Prevotellaceae	Prevotella_2	4.80E-02	IAV	Otu0063	D10_IAVvsControl
Otu00664	27.92911155	-2.736026785	0.472502079	-5.790507397	7.02E-09	1.39E-07	Bacteria	Spirochaetes	Spirochaetia	Spirochaetales	Spirochaetaceae	Treponema_2	0.00E+00	Control	Otu0066	D10_IAVvsControl
Otu00685	1.111189526	-2.918160278	1.078933729	-2.704670546	0.006837216	0.030767473	Bacteria	Firmicutes	Clostridia	Clostridiales	Lachnospiraceae	Lachnospiraceae_AC2044_group	3.10E-02	Control	Otu0068	D10_IAVvsControl
Otu00713	16.05428235	1.391650807	0.311155129	4.472530512	7.73E-06	9.00E-05	Bacteria	Firmicutes	Negativicutes	Selenomonadales	Veillonellaceae	Anaerovibrio	0.00E+00	IAV	Otu0071	D10_IAVvsControl
Otu00741	17.236607	-1.697418173	0.515595529	-3.292150682	0.000994243	0.00615188	Bacteria	Firmicutes	Negativicutes	Selenomonadales	Veillonellaceae	Veillonella	6.00E-03	Control	Otu0074	D10_IAVvsControl
Otu00858	11.52412782	-2.181999653	0.428168467	-5.096124121	3.47E-07	6.24E-06	Bacteria	Firmicutes	Clostridia	Clostridiales	Family_XI	Anaerococcus	0.00E+00	Control	Otu0085	D10_IAVvsControl
Otu00866	9.605746025	-1.250725935	0.495277632	-2.525302688	0.011559868	0.047684454	Bacteria	Firmicutes	Clostridia	Clostridiales	Peptostreptococcaceae	Peptostreptococcus	4.80E-02	Control	Otu0086	D10_IAVvsControl
Otu00997	21.9714863	-1.527873735	0.611319172	-2.4993061	0.012443678	0.048226816	Bacteria	Proteobacteria	Gammaproteobacteria	Betaproteobacteriales	Burkholderiaceae	Burkholderiaceae_unclassified	4.80E-02	Control	Otu0099	D10_IAVvsControl
Otu01079	26.55219235	-7.188616374	0.779246611	-9.225085197	2.83E-20	3.64E-18	Bacteria	Firmicutes	Negativicutes	Selenomonadales	Veillonellaceae	Dialister	0.00E+00	Control	Otu0107	D10_IAVvsControl
Otu01103	13.90840266	0.865178439	0.347038194	2.493035217	0.012665628	0.048226816	Bacteria	Firmicutes	Clostridia	Clostridiales	Christensenellaceae	Christensenellaceae_R-7_group	4.80E-02	IAV	Otu0110	D10_IAVvsControl
Otu01137	11.25583609	0.883280156	0.348833304	2.532098128	0.011338226	0.047684454	Bacteria	Firmicutes	Clostridia	Clostridiales	Ruminococcaceae	Oscillospira	4.80E-02	IAV	Otu0113	D10_IAVvsControl
Otu01194	21.34358026	-0.81420689	0.315264634	-2.582614099	0.009805493	0.042206254	Bacteria	Actinobacteria	Coriobacteriia	Coriobacteriales	Eggerthellaceae	Eggerthellaceae_unclassified	4.20E-02	Control	Otu0119	D10_IAVvsControl
Otu01205	14.67551676	2.811920173	0.635130973	4.427307584	9.54E-06	0.000104958	Bacteria	Bacteroidetes	Bacteroidia	Bacteroidales	Prevotellaceae	Prevotella_7	0.00E+00	IAV	Otu0120	D10_IAVvsControl
Otu01253	22.02205968	1.603108505	0.324434213	4.941243682	7.76E-07	1.18E-05	Bacteria	Firmicutes	Clostridia	Clostridiales	Lachnospiraceae	Lachnospiraceae_NK4A136_group	0.00E+00	IAV	Otu0125	D10_IAVvsControl
Otu01307	11.24707835	-1.73078206	0.55465687	-3.120455465	0.001805716	0.00944227	Bacteria	Firmicutes	Clostridia	Clostridiales	Family_XIII	Family_XIII_ge	9.00E-03	Control	Otu0130	D10_IAVvsControl
Otu01326	11.34640274	-2.296361546	0.392947811	-5.843935202	5.10E-09	1.12E-07	Bacteria	Firmicutes	Clostridia	Clostridiales	Eubacteriaceae	Pseudoramibacter	0.00E+00	Control	Otu0132	D10_IAVvsControl
Otu01411	15.73429692	0.818197899	0.272433817	3.003290517	0.002670773	0.013220329	Bacteria	Firmicutes	Clostridia	Clostridiales	Ruminococcaceae	Ruminococcaceae_ge	1.30E-02	IAV	Otu0141	D10_IAVvsControl
Otu01533	6.623835976	1.150011422	0.460634307	2.496582225	0.012539659	0.048226816	Bacteria	Firmicutes	Clostridia	Clostridiales	Lachnospiraceae	Lachnospiraceae_ND3007_group	4.80E-02	IAV	Otu0153	D10_IAVvsControl
Otu01546	14.7276722	-0.986225501	0.330679092	-2.982424727	0.00285975	0.013810498	Bacteria	Firmicutes	Clostridia	Clostridiales	Lachnospiraceae	Syntrophococcus	1.40E-02	Control	Otu0154	D10_IAVvsControl
Otu01551	7.660945566	1.125835498	0.360913274	3.119407293	0.001812153	0.00944227	Bacteria	Firmicutes	Clostridia	Clostridiales	Ruminococcaceae	Ruminiclostridium_9	9.00E-03	IAV	Otu0155	D10_IAVvsControl
Otu01681	7.214129283	-1.838256662	0.516136026	-3.561574022	0.000368638	0.002512202	Bacteria	Firmicutes	Clostridia	Clostridiales	Peptococcaceae	Peptococcus	3.00E-03	Control	Otu0168	D10_IAVvsControl
Otu01713	4.184524973	-1.681121697	0.59248812	-2.837393089	0.004548358	0.021442257	Bacteria	Actinobacteria	Coriobacteriia	Coriobacteriales	Atopobiaceae	Atopobiaceae_ge	2.10E-02	Control	Otu0171	D10_IAVvsControl
Otu01782	11.4336104	0.887573982	0.357499191	2.482730043	0.013037985	0.048707945	Bacteria	Firmicutes	Clostridia	Clostridiales	Ruminococcaceae	Ruminococcus_1	4.90E-02	IAV	Otu0178	D10_IAVvsControl
Otu01804	7.52522668	-4.544354052	1.061104702	-4.282663194	1.85E-05	0.000182823	Bacteria	Bacteroidetes	Bacteroidia	Sphingobacteriales	Sphingobacteriaceae	Sphingobacterium	0.00E+00	Control	Otu0180	D10_IAVvsControl
Otu02003	1.766805015	-2.907442225	0.941191048	-3.089109517	0.002007574	0.0101923	Bacteria	Bacteroidetes	Bacteroidia	Bacteroidales	Muribaculaceae	Muribaculaceae_unclassified	1.00E-02	Control	Otu0200	D10_IAVvsControl
Otu02214	2.445964436	-2.438798793	0.763220568	-3.195404967	0.001396348	0.007899338	Bacteria	Actinobacteria	Coriobacteriia	Coriobacteriales	Atopobiaceae	Atopobium	8.00E-03	Control	Otu0221	D10_IAVvsControl
Otu02256	3.144071322	-2.347821833	0.831111003	-2.824919687	0.004729247	0.021776532	Bacteria	Firmicutes	Negativicutes	Selenomonadales	Acidaminococcaceae	Acidaminococcus	2.20E-02	Control	Otu0225	D10_IAVvsControl
Otu023910	6.247448562	-3.245634052	0.928239408	-3.49654844	0.000471319	0.00301036	Bacteria	Fusobacteria	Fusobacteriia	Fusobacteriales	Leptotrichiaceae	Leptotrichiaceae_unclassified	3.00E-03	Control	Otu0239	D10_IAVvsControl
Otu02463	8.675914721	1.328284453	0.511535116	2.596663279	0.009413415	0.041419028	Bacteria	Firmicutes	Clostridia	Clostridiales	Lachnospiraceae	Roseburia	4.10E-02	IAV	Otu0246	D10_IAVvsControl
Otu02571	2.735152259	3.950449933	0.945087974	4.179981167	2.92E-05	0.000274874	Bacteria	Firmicutes	Clostridia	Clostridiales	Ruminococcaceae	Ruminiclostridium_6	0.00E+00	IAV	Otu0257	D10_IAVvsControl
Otu02682	1.915987542	4.261352366	1.048464389	4.064374919	4.82E-05	0.000433452	Bacteria	Bacteroidetes	Bacteroidia	Sphingobacteriales	Sphingobacteriaceae	Sphingobacteriaceae_unclassified	0.00E+00	IAV	Otu0268	D10_IAVvsControl
Otu02924	9.032207765	-5.218256939	1.071502487	-4.870037172	1.12E-06	1.58E-05	Bacteria	Proteobacteria	Alphaproteobacteria	Caulobacterales	Caulobacteraceae	Brevundimonas	0.00E+00	Control	Otu0292	D10_IAVvsControl
Otu03243	6.04093319	-5.442454791	0.858872725	-6.336741907	2.35E-10	9.29E-09	Bacteria	Firmicutes	Erysipelotrichia	Erysipelotrichales	Erysipelotrichaceae	Sharpea	0.00E+00	Control	Otu0324	D10_IAVvsControl
Otu03964	2.436173331	3.756439489	0.823908002	4.559294821	5.13E-06	6.35E-05	Bacteria	Firmicutes	Clostridia	Clostridiales	Lachnospiraceae	Coprococcus_2	0.00E+00	IAV	Otu0396	D10_IAVvsControl
Otu04621	1.804246561	-3.707549548	1.183564588	-3.132528283	0.001733077	0.00944227	Bacteria	Proteobacteria	Alphaproteobacteria	Rhizobiales	Rhizobiaceae	Rhizobiaceae_unclassified	9.00E-03	Control	Otu0462	D10_IAVvsControl
Otu00098	415.0405757	-0.835457279	0.286985848	-2.911144523	0.003601074	0.013504028	Bacteria	Bacteroidetes	Bacteroidia	Bacteroidales	Prevotellaceae	Prevotella_9	1.40E-02	Control	Otu0009	D14_IAVvsControl
Otu00135	222.460722	-2.165538259	0.312134551	-6.937835785	3.98E-12	1.28E-10	Bacteria	Firmicutes	Bacilli	Lactobacillales	Lactobacillaceae	Lactobacillus	0.00E+00	Control	Otu0013	D14_IAVvsControl
Otu00174	248.3395242	1.049199293	0.192210726	5.458588684	4.80E-08	8.31E-07	Bacteria	Firmicutes	Clostridia	Clostridiales	Peptostreptococcaceae	Terrisporobacter	0.00E+00	IAV	Otu0017	D14_IAVvsControl
Otu00196	108.4638164	-1.223875704	0.289839288	-4.222601123	2.41E-05	0.000175282	Bacteria	Firmicutes	Negativicutes	Selenomonadales	Veillonellaceae	Megasphaera	0.00E+00	Control	Otu0019	D14_IAVvsControl
Otu00205	111.2307355	-1.784620086	0.35251312	-5.062563585	4.14E-07	5.47E-06	Bacteria	Actinobacteria	Actinobacteria	Micrococcales	Micrococcaceae	Rothia	0.00E+00	Control	Otu0020	D14_IAVvsControl
Otu00257	176.8450018	3.144936415	0.398917505	7.883676147	3.18E-15	1.43E-13	Bacteria	Bacteroidetes	Bacteroidia	Flavobacteriales	Weeksellaceae	Chryseobacterium	0.00E+00	IAV	Otu0025	D14_IAVvsControl
Otu00289	203.5650718	2.869211545	0.325046611	8.827077238	1.07E-18	6.04E-17	Bacteria	Firmicutes	Bacilli	Lactobacillales	Streptococcaceae	Lactococcus	0.00E+00	IAV	Otu0028	D14_IAVvsControl
Otu00314	41.99600963	-1.459956302	0.371340042	-3.931588667	8.44E-05	0.000542484	Bacteria	Firmicutes	Clostridia	Clostridiales	Ruminococcaceae	Faecalibacterium	1.00E-03	Control	Otu0031	D14_IAVvsControl
Otu003211	55.17860776	-0.992744093	0.197910015	-5.01613874	5.27E-07	6.24E-06	Bacteria	Firmicutes	Clostridia	Clostridiales	Ruminococcaceae	Ruminococcaceae_UCG-002	0.00E+00	Control	Otu0032	D14_IAVvsControl
Otu00331	124.2904374	2.388321167	0.38112948	6.266429889	3.69E-10	8.31E-09	Bacteria	Proteobacteria	Gammaproteobacteria	Pseudomonadales	Moraxellaceae	Enhydrobacter	0.00E+00	IAV	Otu0033	D14_IAVvsControl
Otu00347	39.02338736	-1.004374627	0.244068131	-4.115140401	3.87E-05	0.000263825	Bacteria	Firmicutes	Clostridia	Clostridiales	Lachnospiraceae	Agathobacter	0.00E+00	Control	Otu0034	D14_IAVvsControl
Otu00388	56.01054415	3.663079591	0.353386626	10.36564294	3.55E-25	4.00E-23	Bacteria	Proteobacteria	Gammaproteobacteria	Pseudomonadales	Moraxellaceae	Acinetobacter	0.00E+00	IAV	Otu0038	D14_IAVvsControl
Otu00396	47.85915691	1.386366528	0.385393976	3.597270885	0.000321574	0.001764733	Bacteria	Firmicutes	Bacilli	Lactobacillales	Aerococcaceae	Aerococcus	2.00E-03	IAV	Otu0039	D14_IAVvsControl
Otu00408	39.33100223	-1.162857609	0.396533777	-2.932556258	0.00336184	0.012941694	Bacteria	Bacteroidetes	Bacteroidia	Bacteroidales	Prevotellaceae	uncultured	1.30E-02	Control	Otu0040	D14_IAVvsControl
Otu004711	8.419871389	-5.140636635	0.965705702	-5.323191762	1.02E-07	1.53E-06	Bacteria	Bacteroidetes	Bacteroidia	Flavobacteriales	Weeksellaceae	Empedobacter	0.00E+00	Control	Otu0047	D14_IAVvsControl
Otu005212	50.16825671	-3.746264146	0.413274441	-9.064833852	1.25E-19	9.36E-18	Bacteria	Firmicutes	Bacilli	Lactobacillales	Leuconostocaceae	Leuconostoc	0.00E+00	Control	Otu0052	D14_IAVvsControl
Otu00534	79.74810039	-1.105025228	0.284221658	-3.887899447	0.000101115	0.000612281	Bacteria	Bacteroidetes	Bacteroidia	Bacteroidales	Prevotellaceae	Alloprevotella	1.00E-03	Control	Otu0053	D14_IAVvsControl
Otu006110	20.41314224	2.402221759	0.392310006	6.123274259	9.17E-10	1.88E-08	Bacteria	Firmicutes	Bacilli	Lactobacillales	Enterococcaceae	Enterococcus	0.00E+00	IAV	Otu0061	D14_IAVvsControl
Otu00635	32.79417039	-0.779782624	0.245191826	-3.180296171	0.001471246	0.006245856	Bacteria	Bacteroidetes	Bacteroidia	Bacteroidales	Prevotellaceae	Prevotella_2	6.00E-03	Control	Otu0063	D14_IAVvsControl
Otu00665	82.02867095	2.075769624	0.43430739	4.779494134	1.76E-06	1.80E-05	Bacteria	Spirochaetes	Spirochaetia	Spirochaetales	Spirochaetaceae	Treponema_2	0.00E+00	IAV	Otu0066	D14_IAVvsControl
Otu00807	54.60026507	-0.656460174	0.198484437	-3.307363465	0.000941786	0.004414622	Bacteria	Firmicutes	Clostridia	Clostridiales	Lachnospiraceae	Lachnospiraceae_ge	4.00E-03	Control	Otu0080	D14_IAVvsControl
Otu00827	5.604054701	-2.427818635	0.80801109	-3.004684795	0.002658562	0.010681723	Bacteria	Firmicutes	Clostridia	Clostridiales	Lachnospiraceae	Lachnospiraceae_XPB1014_group	1.10E-02	Control	Otu0082	D14_IAVvsControl
Otu00859	11.81852908	-2.420872127	0.549614762	-4.40467086	1.06E-05	8.51E-05	Bacteria	Firmicutes	Clostridia	Clostridiales	Family_XI	Anaerococcus	0.00E+00	Control	Otu0085	D14_IAVvsControl
Otu00867	8.474822694	-1.230043269	0.478678408	-2.569665244	0.010179683	0.034185503	Bacteria	Firmicutes	Clostridia	Clostridiales	Peptostreptococcaceae	Peptostreptococcus	3.40E-02	Control	Otu0086	D14_IAVvsControl
Otu00891	2.003089767	2.96298232	1.12338141	2.637556838	0.008350563	0.029357448	Bacteria	Actinobacteria	Actinobacteria	Micrococcales	Dermabacteraceae	Brachybacterium	2.90E-02	IAV	Otu0089	D14_IAVvsControl
Otu00998	27.16639408	2.309001943	0.477952751	4.831025533	1.36E-06	1.46E-05	Bacteria	Proteobacteria	Gammaproteobacteria	Betaproteobacteriales	Burkholderiaceae	Burkholderiaceae_unclassified	0.00E+00	IAV	Otu0099	D14_IAVvsControl
Otu01055	29.15953233	0.772771766	0.263777458	2.929635353	0.0033936	0.012941694	Bacteria	Firmicutes	Clostridia	Clostridiales	Ruminococcaceae	Ruminococcaceae_UCG-014	1.30E-02	IAV	Otu0105	D14_IAVvsControl
Otu010710	5.941411403	-5.163956741	0.936518022	-5.513996119	3.51E-08	6.58E-07	Bacteria	Firmicutes	Negativicutes	Selenomonadales	Veillonellaceae	Dialister	0.00E+00	Control	Otu0107	D14_IAVvsControl
Otu01084	22.67498934	-0.76100116	0.300084609	-2.53595532	0.011214104	0.037105491	Bacteria	Actinobacteria	Coriobacteriia	Coriobacteriales	Atopobiaceae	uncultured	3.70E-02	Control	Otu0108	D14_IAVvsControl
Otu01095	15.51417011	1.027722047	0.350608745	2.931250462	0.003376005	0.012941694	Bacteria	Firmicutes	Erysipelotrichia	Erysipelotrichales	Erysipelotrichaceae	Catenibacterium	1.30E-02	IAV	Otu0109	D14_IAVvsControl
Otu01138	21.25673462	1.185641071	0.435350369	2.723418092	0.006461023	0.023075084	Bacteria	Firmicutes	Clostridia	Clostridiales	Ruminococcaceae	Oscillospira	2.30E-02	IAV	Otu0113	D14_IAVvsControl
Otu01206	5.117599146	2.472710474	0.715578029	3.455542757	0.000549186	0.00274593	Bacteria	Bacteroidetes	Bacteroidia	Bacteroidales	Prevotellaceae	Prevotella_7	3.00E-03	IAV	Otu0120	D14_IAVvsControl
Otu01216	21.4826444	1.515692191	0.468806241	3.233088768	0.001224595	0.005510678	Bacteria	Proteobacteria	Gammaproteobacteria	Enterobacteriales	Enterobacteriaceae	Enterobacteriaceae_unclassified	6.00E-03	IAV	Otu0121	D14_IAVvsControl
Otu01254	31.44924656	1.009136987	0.31150567	3.239546125	0.001197201	0.005497352	Bacteria	Firmicutes	Clostridia	Clostridiales	Lachnospiraceae	Lachnospiraceae_NK4A136_group	5.00E-03	IAV	Otu0125	D14_IAVvsControl
Otu01263	14.71280703	1.644326089	0.520138966	3.161320719	0.001570555	0.006543978	Bacteria	Proteobacteria	Gammaproteobacteria	Pseudomonadales	Moraxellaceae	Moraxellaceae_unclassified	7.00E-03	IAV	Otu0126	D14_IAVvsControl
Otu01295	8.96285823	-1.651221431	0.445354942	-3.707652653	0.000209189	0.00117669	Bacteria	Actinobacteria	Actinobacteria	Actinomycetales	Actinomycetaceae	Actinomyces	1.00E-03	Control	Otu0129	D14_IAVvsControl
Otu01312	45.34816034	1.586115292	0.348814105	4.547164999	5.44E-06	4.89E-05	Bacteria	Firmicutes	Clostridia	Clostridiales	Ruminococcaceae	Ruminococcaceae_unclassified	0.00E+00	IAV	Otu0131	D14_IAVvsControl
Otu01327	18.95781636	-1.459291789	0.35548295	-4.105096427	4.04E-05	0.00026745	Bacteria	Firmicutes	Clostridia	Clostridiales	Eubacteriaceae	Pseudoramibacter	0.00E+00	Control	Otu0132	D14_IAVvsControl
Otu01384	18.01582719	1.735529079	0.400596293	4.332364306	1.48E-05	0.000114453	Bacteria	Firmicutes	Erysipelotrichia	Erysipelotrichales	Erysipelotrichaceae	Erysipelotrichaceae_unclassified	0.00E+00	IAV	Otu0138	D14_IAVvsControl
Otu01394	1.290585285	3.743059706	1.171717967	3.194505683	0.001400705	0.006060744	Bacteria	Actinobacteria	Actinobacteria	Corynebacteriales	Corynebacteriaceae	Corynebacterium_1	6.00E-03	IAV	Otu0139	D14_IAVvsControl
Otu01435	2.238020785	-3.42116811	0.957539432	-3.572874385	0.000353084	0.001891522	Bacteria	Fusobacteria	Fusobacteriia	Fusobacteriales	Fusobacteriaceae	Fusobacteriaceae_unclassified	2.00E-03	Control	Otu0143	D14_IAVvsControl
Otu01442	12.10853734	-1.194782418	0.395983273	-3.017254765	0.002550753	0.0104349	Bacteria	Firmicutes	Erysipelotrichia	Erysipelotrichales	Erysipelotrichaceae	Holdemanella	1.00E-02	Control	Otu0144	D14_IAVvsControl
Otu01714	12.86188947	-2.330016599	0.436763737	-5.334729968	9.57E-08	1.53E-06	Bacteria	Actinobacteria	Coriobacteriia	Coriobacteriales	Atopobiaceae	Atopobiaceae_ge	0.00E+00	Control	Otu0171	D14_IAVvsControl
Otu01805	7.651536909	3.405218657	0.521235705	6.532972744	6.45E-11	1.64E-09	Bacteria	Bacteroidetes	Bacteroidia	Sphingobacteriales	Sphingobacteriaceae	Sphingobacterium	0.00E+00	IAV	Otu0180	D14_IAVvsControl
Otu01815	7.65116581	-1.811635378	0.483250962	-3.748850021	0.000177647	0.001024888	Bacteria	Firmicutes	Clostridia	Clostridiales	Ruminococcaceae	Intestinimonas	1.00E-03	Control	Otu0181	D14_IAVvsControl
Otu02084	8.065728013	3.063245938	0.675210316	4.536728583	5.71E-06	4.94E-05	Bacteria	Proteobacteria	Alphaproteobacteria	Sphingomonadales	Sphingomonadaceae	Sphingomonas	0.00E+00	IAV	Otu0208	D14_IAVvsControl
Otu02133	7.880349972	3.322411387	0.644213223	5.157316346	2.51E-07	3.52E-06	Bacteria	Proteobacteria	Gammaproteobacteria	Betaproteobacteriales	Burkholderiaceae	Massilia	0.00E+00	IAV	Otu0213	D14_IAVvsControl
Otu02194	4.641014781	-2.361799367	0.608326361	-3.882454416	0.000103407	0.000612281	Bacteria	Firmicutes	Clostridia	Clostridiales	Lachnospiraceae	Fusicatenibacter	1.00E-03	Control	Otu0219	D14_IAVvsControl
Otu02232	2.567601224	-3.349399716	1.328012387	-2.522114816	0.011665163	0.038038574	Bacteria	Bacteroidetes	Bacteroidia	Bacteroidales	Rikenellaceae	dgA-11_gut_group	3.80E-02	Control	Otu0223	D14_IAVvsControl
Otu02355	2.854152387	4.19864467	0.885069284	4.74385988	2.10E-06	2.05E-05	Bacteria	Proteobacteria	Gammaproteobacteria	Pseudomonadales	Pseudomonadaceae	Pseudomonas	0.00E+00	IAV	Otu0235	D14_IAVvsControl
Otu023911	4.447662578	-3.48573188	0.891513958	-3.909901634	9.23E-05	0.000577086	Bacteria	Fusobacteria	Fusobacteriia	Fusobacteriales	Leptotrichiaceae	Leptotrichiaceae_unclassified	1.00E-03	Control	Otu0239	D14_IAVvsControl
Otu02543	3.613098784	-3.832420862	1.538006757	-2.491810159	0.012709395	0.040851626	Bacteria	Actinobacteria	Actinobacteria	Actinomycetales	Actinomycetaceae	Actinotignum	4.10E-02	Control	Otu0254	D14_IAVvsControl
Otu02683	20.10196467	8.172039703	0.754536405	10.83054396	2.47E-27	5.55E-25	Bacteria	Bacteroidetes	Bacteroidia	Sphingobacteriales	Sphingobacteriaceae	Sphingobacteriaceae_unclassified	0.00E+00	IAV	Otu0268	D14_IAVvsControl
Otu02816	6.7814492	-3.760018867	0.74515497	-5.045955561	4.51E-07	5.64E-06	Bacteria	Firmicutes	Negativicutes	Selenomonadales	Veillonellaceae	Schwartzia	0.00E+00	Control	Otu0281	D14_IAVvsControl
Otu02925	3.817663005	2.630025162	0.790216646	3.328233055	0.000873987	0.004183981	Bacteria	Proteobacteria	Alphaproteobacteria	Caulobacterales	Caulobacteraceae	Brevundimonas	4.00E-03	IAV	Otu0292	D14_IAVvsControl
Otu03182	16.93740903	0.95126989	0.34184487	2.782753152	0.00538998	0.019881073	Bacteria	Tenericutes	Mollicutes	Mollicutes_RF39	Mollicutes_RF39_fa	Mollicutes_RF39_ge	2.00E-02	IAV	Otu0318	D14_IAVvsControl
Otu03265	6.572530336	-1.588915309	0.495556934	-3.20632242	0.001344433	0.00593132	Bacteria	Firmicutes	Clostridia	Clostridiales	Clostridiales_unclassified	Clostridiales_unclassified	6.00E-03	Control	Otu0326	D14_IAVvsControl
Otu03343	9.575744445	2.574832997	0.60832489	4.232660932	2.31E-05	0.000173207	Bacteria	Firmicutes	Clostridia	Clostridiales	Clostridiales_vadinBB60_group	Clostridiales_vadinBB60_group_ge	0.00E+00	IAV	Otu0334	D14_IAVvsControl
Otu03372	2.77086791	4.855001368	1.101367488	4.408157514	1.04E-05	8.51E-05	Bacteria	Deinococcus-Thermus	Deinococci	Deinococcales	Deinococcaceae	Deinococcus	0.00E+00	IAV	Otu0337	D14_IAVvsControl
Otu03633	4.610278013	5.758402438	0.824092778	6.987565709	2.80E-12	1.05E-10	Bacteria	Actinobacteria	Actinobacteria	Micrococcales	Micrococcaceae	Micrococcaceae_unclassified	0.00E+00	IAV	Otu0363	D14_IAVvsControl
Otu03965	1.533266089	4.455435281	0.970517725	4.590781977	4.42E-06	4.14E-05	Bacteria	Firmicutes	Clostridia	Clostridiales	Lachnospiraceae	Coprococcus_2	0.00E+00	IAV	Otu0396	D14_IAVvsControl
Otu03991	2.376481329	-2.650171176	0.959903707	-2.760871905	0.005764728	0.020920384	Bacteria	Firmicutes	Clostridia	Clostridiales	Family_XI	Peptoniphilus	2.10E-02	Control	Otu0399	D14_IAVvsControl
Otu04182	8.646395405	4.649643146	0.712014045	6.53026886	6.57E-11	1.64E-09	Bacteria	Proteobacteria	Gammaproteobacteria	Xanthomonadales	Xanthomonadaceae	Stenotrophomonas	0.00E+00	IAV	Otu0418	D14_IAVvsControl
Otu04662	1.946014052	2.691304719	1.044055152	2.577741907	0.009944825	0.033902811	Bacteria	Firmicutes	Bacilli	Lactobacillales	Aerococcaceae	Aerococcaceae_unclassified	3.40E-02	IAV	Otu0466	D14_IAVvsControl
Otu05321	1.286566502	4.283506828	1.277501562	3.353034513	0.000799307	0.003909656	Bacteria	Bacteroidetes	Bacteroidia	Bacteroidia_unclassified	Bacteroidia_unclassified	Bacteroidia_unclassified	4.00E-03	IAV	Otu0532	D14_IAVvsControl
Otu05581	5.826826895	5.50741166	1.125857478	4.891748527	9.99E-07	1.12E-05	Bacteria	Tenericutes	Mollicutes	Izimaplasmatales	Izimaplasmatales_fa	Izimaplasmatales_ge	0.00E+00	IAV	Otu0558	D14_IAVvsControl
Otu05921	1.179654387	2.725260582	1.044826566	2.608337757	0.009098313	0.031494161	Bacteria	Spirochaetes	Spirochaetia	Spirochaetales	Spirochaetaceae	Sphaerochaeta	3.10E-02	IAV	Otu0592	D14_IAVvsControl
Otu06151	2.303967615	5.021321352	1.197160125	4.194360675	2.74E-05	0.000192405	Bacteria	Bacteroidetes	Bacteroidia	Cytophagales	Spirosomaceae	Dyadobacter	0.00E+00	IAV	Otu0615	D14_IAVvsControl
Otu06181	1.31335769	4.283849222	1.204801128	3.555648416	0.000377048	0.001972926	Bacteria	Bacteroidetes	Bacteroidia	Sphingobacteriales	Sphingobacteriaceae	Pedobacter	2.00E-03	IAV	Otu0618	D14_IAVvsControl
Otu06582	1.302375845	4.261476548	1.211639488	3.517115932	0.000436263	0.002230891	Bacteria	Actinobacteria	Actinobacteria	Micrococcales	Microbacteriaceae	Leucobacter	2.00E-03	IAV	Otu0658	D14_IAVvsControl
Otu00127	446.431395	-1.596468908	0.240963491	-6.625355973	3.46E-11	7.38E-10	Bacteria	Bacteroidetes	Bacteroidia	Bacteroidales	Prevotellaceae	Prevotellaceae_NK3B31_group	0.00E+00	Control	Otu0012	D21_IAVvsControl
Otu00136	245.7010066	-0.855996985	0.122752664	-6.973347496	3.09E-12	7.32E-11	Bacteria	Firmicutes	Bacilli	Lactobacillales	Lactobacillaceae	Lactobacillus	0.00E+00	Control	Otu0013	D21_IAVvsControl
Otu00155	111.2504851	0.529825865	0.193831951	2.733428941	0.006267865	0.026177552	Bacteria	Firmicutes	Bacilli	Lactobacillales	Leuconostocaceae	Weissella	2.60E-02	IAV	Otu0015	D21_IAVvsControl
Otu00167	356.3759928	-0.552312294	0.114712064	-4.814770786	1.47E-06	1.31E-05	Bacteria	Firmicutes	Clostridia	Clostridiales	Clostridiaceae_1	Clostridium_sensu_stricto_1	0.00E+00	Control	Otu0016	D21_IAVvsControl
Otu00206	161.7608584	-4.036299401	0.636243231	-6.343956534	2.24E-10	3.67E-09	Bacteria	Actinobacteria	Actinobacteria	Micrococcales	Micrococcaceae	Rothia	0.00E+00	Control	Otu0020	D21_IAVvsControl
Otu002810	153.8086523	2.012200724	0.250024555	8.048012421	8.41E-16	2.24E-14	Bacteria	Firmicutes	Bacilli	Lactobacillales	Streptococcaceae	Lactococcus	0.00E+00	IAV	Otu0028	D21_IAVvsControl
Otu00297	104.4997709	-0.914969113	0.284036124	-3.221312484	0.001276049	0.006471393	Bacteria	Firmicutes	Erysipelotrichia	Erysipelotrichales	Erysipelotrichaceae	Turicibacter	6.00E-03	Control	Otu0029	D21_IAVvsControl
Otu00309	179.5797211	0.699672372	0.19016669	3.679258287	0.000233913	0.001383987	Bacteria	Firmicutes	Negativicutes	Selenomonadales	Veillonellaceae	Veillonellaceae_unclassified	1.00E-03	IAV	Otu0030	D21_IAVvsControl
Otu00348	91.81334474	0.692747753	0.18795252	3.685759319	0.000228022	0.001383987	Bacteria	Firmicutes	Clostridia	Clostridiales	Lachnospiraceae	Agathobacter	1.00E-03	IAV	Otu0034	D21_IAVvsControl
Otu00364	85.08149997	-0.613776134	0.210467848	-2.916246544	0.003542704	0.016055235	Bacteria	Actinobacteria	Coriobacteriia	Coriobacteriales	Coriobacteriaceae	Collinsella	1.60E-02	Control	Otu0036	D21_IAVvsControl
Otu00389	72.17593981	1.67678312	0.264842147	6.331254823	2.43E-10	3.70E-09	Bacteria	Proteobacteria	Gammaproteobacteria	Pseudomonadales	Moraxellaceae	Acinetobacter	0.00E+00	IAV	Otu0038	D21_IAVvsControl
Otu00397	97.65997125	0.989038746	0.158283011	6.248546431	4.14E-10	5.88E-09	Bacteria	Firmicutes	Bacilli	Lactobacillales	Aerococcaceae	Aerococcus	0.00E+00	IAV	Otu0039	D21_IAVvsControl
Otu004111	63.5184409	3.811015992	0.28029481	13.59645578	4.20E-42	4.48E-40	Bacteria	Actinobacteria	Coriobacteriia	Coriobacteriales	Atopobiaceae	Olsenella	0.00E+00	IAV	Otu0041	D21_IAVvsControl
Otu00423	50.59148877	0.483948532	0.188471168	2.567758968	0.01023583	0.040374663	Bacteria	Firmicutes	Clostridia	Clostridiales	Family_XIII	Mogibacterium	4.00E-02	IAV	Otu0042	D21_IAVvsControl
Otu00465	51.15912952	-0.705954892	0.227749635	-3.099697139	0.001937186	0.009377742	Bacteria	Proteobacteria	Gammaproteobacteria	Aeromonadales	Succinivibrionaceae	Succinivibrionaceae_unclassified	9.00E-03	Control	Otu0046	D21_IAVvsControl
Otu004712	50.22063012	-4.907083615	0.353365951	-13.88669058	7.63E-44	1.62E-41	Bacteria	Bacteroidetes	Bacteroidia	Flavobacteriales	Weeksellaceae	Empedobacter	0.00E+00	Control	Otu0047	D21_IAVvsControl
Otu00484	58.17729534	-0.430602601	0.16254293	-2.649162297	0.008069157	0.032428877	Bacteria	Firmicutes	Clostridia	Clostridiales	Ruminococcaceae	Subdoligranulum	3.20E-02	Control	Otu0048	D21_IAVvsControl
Otu005213	13.6967665	-2.233421724	0.450477689	-4.957896423	7.13E-07	6.90E-06	Bacteria	Firmicutes	Bacilli	Lactobacillales	Leuconostocaceae	Leuconostoc	0.00E+00	Control	Otu0052	D21_IAVvsControl
Otu00535	145.0123218	-1.082755871	0.196491587	-5.510443936	3.58E-08	3.82E-07	Bacteria	Bacteroidetes	Bacteroidia	Bacteroidales	Prevotellaceae	Alloprevotella	0.00E+00	Control	Otu0053	D21_IAVvsControl
Otu00566	21.93383793	-1.024714578	0.290820989	-3.523523461	0.000425849	0.002386998	Bacteria	Bacteroidetes	Bacteroidia	Bacteroidales	Prevotellaceae	Prevotellaceae_UCG-003	2.00E-03	Control	Otu0056	D21_IAVvsControl
Otu006111	28.08329414	2.081879252	0.21422095	9.718373748	2.52E-22	1.07E-20	Bacteria	Firmicutes	Bacilli	Lactobacillales	Enterococcaceae	Enterococcus	0.00E+00	IAV	Otu0061	D21_IAVvsControl
Otu00625	17.42151311	-1.661205157	0.475533535	-3.493350176	0.000477001	0.002605157	Bacteria	Bacteroidetes	Bacteroidia	Bacteroidales	Prevotellaceae	Prevotellaceae_UCG-001	3.00E-03	Control	Otu0062	D21_IAVvsControl
Otu00666	36.46435801	0.751429908	0.231056252	3.25215137	0.00114535	0.005950233	Bacteria	Spirochaetes	Spirochaetia	Spirochaetales	Spirochaetaceae	Treponema_2	6.00E-03	IAV	Otu0066	D21_IAVvsControl
Otu00686	2.090199261	-4.979302106	1.200918583	-4.146244529	3.38E-05	0.000239961	Bacteria	Firmicutes	Clostridia	Clostridiales	Lachnospiraceae	Lachnospiraceae_AC2044_group	0.00E+00	Control	Otu0068	D21_IAVvsControl
Otu00731	54.98148686	-1.675028603	0.192620363	-8.696009979	3.44E-18	1.05E-16	Bacteria	Firmicutes	Clostridia	Clostridiales	Ruminococcaceae	Ruminococcus_2	0.00E+00	Control	Otu0073	D21_IAVvsControl
Otu00828	9.675672554	1.064350897	0.374620282	2.84114595	0.004495173	0.019947332	Bacteria	Firmicutes	Clostridia	Clostridiales	Lachnospiraceae	Lachnospiraceae_XPB1014_group	2.00E-02	IAV	Otu0082	D21_IAVvsControl
Otu00948	9.677932158	1.513567412	0.313553972	4.827135191	1.39E-06	1.28E-05	Bacteria	Firmicutes	Erysipelotrichia	Erysipelotrichales	Erysipelotrichaceae	Catenisphaera	0.00E+00	IAV	Otu0094	D21_IAVvsControl
Otu00999	32.84113825	-2.618321289	0.695215127	-3.766202991	0.000165749	0.001038369	Bacteria	Proteobacteria	Gammaproteobacteria	Betaproteobacteriales	Burkholderiaceae	Burkholderiaceae_unclassified	1.00E-03	Control	Otu0099	D21_IAVvsControl
Otu01182	22.13906446	0.7035403	0.256770672	2.739955832	0.006144744	0.02617661	Bacteria	Firmicutes	Clostridia	Clostridiales	Lachnospiraceae	Coprococcus_1	2.60E-02	IAV	Otu0118	D21_IAVvsControl
Otu01207	29.57149246	6.808022391	0.668515703	10.1837883	2.34E-24	1.25E-22	Bacteria	Bacteroidetes	Bacteroidia	Bacteroidales	Prevotellaceae	Prevotella_7	0.00E+00	IAV	Otu0120	D21_IAVvsControl
Otu01217	13.78757059	1.941919104	0.480672392	4.040005494	5.34E-05	0.000344995	Bacteria	Proteobacteria	Gammaproteobacteria	Enterobacteriales	Enterobacteriaceae	Enterobacteriaceae_unclassified	0.00E+00	IAV	Otu0121	D21_IAVvsControl
Otu01255	37.17273107	-1.013602385	0.219957532	-4.60817311	4.06E-06	3.20E-05	Bacteria	Firmicutes	Clostridia	Clostridiales	Lachnospiraceae	Lachnospiraceae_NK4A136_group	0.00E+00	Control	Otu0125	D21_IAVvsControl
Otu01308	10.12701405	2.732151459	0.426301539	6.408964566	1.47E-10	2.60E-09	Bacteria	Firmicutes	Clostridia	Clostridiales	Family_XIII	Family_XIII_ge	0.00E+00	IAV	Otu0130	D21_IAVvsControl
Otu01328	12.87685392	0.870481619	0.295296693	2.947820413	0.003200229	0.014818452	Bacteria	Firmicutes	Clostridia	Clostridiales	Eubacteriaceae	Pseudoramibacter	1.50E-02	IAV	Otu0132	D21_IAVvsControl
Otu01395	13.19087396	1.896576837	0.460966905	4.11434491	3.88E-05	0.000258449	Bacteria	Actinobacteria	Actinobacteria	Corynebacteriales	Corynebacteriaceae	Corynebacterium_1	0.00E+00	IAV	Otu0139	D21_IAVvsControl
Otu01547	32.99861416	1.263644313	0.194720159	6.489540278	8.61E-11	1.67E-09	Bacteria	Firmicutes	Clostridia	Clostridiales	Lachnospiraceae	Syntrophococcus	0.00E+00	IAV	Otu0154	D21_IAVvsControl
Otu01605	26.87042156	-0.567323434	0.20340649	-2.789111755	0.005285282	0.022974799	Bacteria	Firmicutes	Clostridia	Clostridiales	Lachnospiraceae	Marvinbryantia	2.30E-02	Control	Otu0160	D21_IAVvsControl
Otu01611	38.50078746	8.581357943	0.703970433	12.18994086	3.52E-34	2.50E-32	Bacteria	Bacteroidetes	Bacteroidia	Flavobacteriales	Flavobacteriaceae	Myroides	0.00E+00	IAV	Otu0161	D21_IAVvsControl
Otu01672	18.99666994	-1.768335874	0.309627369	-5.711174305	1.12E-08	1.33E-07	Bacteria	Actinobacteria	Coriobacteriia	Coriobacteriales	Eggerthellaceae	Enterorhabdus	0.00E+00	Control	Otu0167	D21_IAVvsControl
Otu02085	23.29013226	-3.788638814	0.874092497	-4.334368301	1.46E-05	0.000111201	Bacteria	Proteobacteria	Alphaproteobacteria	Sphingomonadales	Sphingomonadaceae	Sphingomonas	0.00E+00	Control	Otu0208	D21_IAVvsControl
Otu02152	2.919513185	2.751017347	0.647874905	4.246216866	2.17E-05	0.000159684	Bacteria	Actinobacteria	Actinobacteria	Actinomycetales	Actinomycetaceae	Trueperella	0.00E+00	IAV	Otu0215	D21_IAVvsControl
Otu02195	5.992593777	-2.709118902	0.462749424	-5.85439714	4.79E-09	6.00E-08	Bacteria	Firmicutes	Clostridia	Clostridiales	Lachnospiraceae	Fusicatenibacter	0.00E+00	Control	Otu0219	D21_IAVvsControl
Otu02202	12.23614122	6.336303622	0.695952633	9.104504127	8.67E-20	3.08E-18	Bacteria	Firmicutes	Bacilli	Lactobacillales	Enterococcaceae	Vagococcus	0.00E+00	IAV	Otu0220	D21_IAVvsControl
Otu02257	19.03852249	3.142136321	0.516153549	6.087599948	1.15E-09	1.53E-08	Bacteria	Firmicutes	Negativicutes	Selenomonadales	Acidaminococcaceae	Acidaminococcus	0.00E+00	IAV	Otu0225	D21_IAVvsControl
Otu02343	8.066995077	1.242859795	0.394564846	3.149950651	0.00163298	0.00808895	Bacteria	Actinobacteria	Coriobacteriia	Coriobacteriales	uncultured	uncultured_ge	8.00E-03	IAV	Otu0234	D21_IAVvsControl
Otu023912	1.8723954	-3.134352997	1.046576716	-2.994862153	0.002745689	0.012996261	Bacteria	Fusobacteria	Fusobacteriia	Fusobacteriales	Leptotrichiaceae	Leptotrichiaceae_unclassified	1.30E-02	Control	Otu0239	D21_IAVvsControl
Otu02464	8.124197087	-1.462657217	0.437906578	-3.340112461	0.000837445	0.004459393	Bacteria	Firmicutes	Clostridia	Clostridiales	Lachnospiraceae	Roseburia	4.00E-03	Control	Otu0246	D21_IAVvsControl
Otu02817	6.036227238	-2.827745523	0.513176196	-5.510281933	3.58E-08	3.82E-07	Bacteria	Firmicutes	Negativicutes	Selenomonadales	Veillonellaceae	Schwartzia	0.00E+00	Control	Otu0281	D21_IAVvsControl
Otu03266	7.414029446	0.928874693	0.371028632	2.503512164	0.012296745	0.04653666	Bacteria	Firmicutes	Clostridia	Clostridiales	Clostridiales_unclassified	Clostridiales_unclassified	4.70E-02	IAV	Otu0326	D21_IAVvsControl
Otu03634	7.033360643	5.491816493	1.155555707	4.752532881	2.01E-06	1.71E-05	Bacteria	Actinobacteria	Actinobacteria	Micrococcales	Micrococcaceae	Micrococcaceae_unclassified	0.00E+00	IAV	Otu0363	D21_IAVvsControl
Otu04183	5.003331283	3.84126988	0.932265243	4.120361567	3.78E-05	0.000258449	Bacteria	Proteobacteria	Gammaproteobacteria	Xanthomonadales	Xanthomonadaceae	Stenotrophomonas	0.00E+00	IAV	Otu0418	D21_IAVvsControl
Otu04532	5.16683802	5.66871906	1.566399453	3.618948571	0.000295802	0.001702863	Bacteria	Actinobacteria	Actinobacteria	Micrococcales	Microbacteriaceae	Pseudoclavibacter	2.00E-03	IAV	Otu0453	D21_IAVvsControl
Otu05051	1.07645644	3.455309132	1.382661629	2.499027282	0.012453472	0.04653666	Bacteria	Firmicutes	Erysipelotrichia	Erysipelotrichales	Erysipelotrichaceae	Erysipelotrichaceae_UCG-009	4.70E-02	IAV	Otu0505	D21_IAVvsControl
Otu06332	2.172307433	4.391930114	0.863236439	5.087748752	3.62E-07	3.68E-06	Bacteria	Proteobacteria	Gammaproteobacteria	Cardiobacteriales	Wohlfahrtiimonadaceae	Wohlfahrtiimonas	0.00E+00	IAV	Otu0633	D21_IAVvsControl
Otu06583	1.878314049	4.194215474	0.897910683	4.671083166	3.00E-06	2.45E-05	Bacteria	Actinobacteria	Actinobacteria	Micrococcales	Microbacteriaceae	Leucobacter	0.00E+00	IAV	Otu0658	D21_IAVvsControl
Otu06711	1.207075313	3.166369166	1.161960767	2.725022441	0.006429712	0.026337088	Bacteria	Firmicutes	Clostridia	Clostridiales	Peptococcaceae	Peptococcaceae_unclassified	2.60E-02	IAV	Otu0671	D21_IAVvsControl
Otu06992	1.067478666	2.954932206	1.166858534	2.532382564	0.011329031	0.043874248	Bacteria	Firmicutes	Clostridia	Clostridiales	Lachnospiraceae	Lachnospiraceae_NK3A20_group	4.40E-02	IAV	Otu0699	D21_IAVvsControl
Otu00099	554.4220039	1.193797737	0.223302247	5.346107133	8.99E-08	1.51E-06	Bacteria	Bacteroidetes	Bacteroidia	Bacteroidales	Prevotellaceae	Prevotella_9	0.00E+00	IAV	Otu0009	D36_IAVvsControl
Otu00168	349.5147546	-0.419691592	0.167065894	-2.512132083	0.012000416	0.043919665	Bacteria	Firmicutes	Clostridia	Clostridiales	Clostridiaceae_1	Clostridium_sensu_stricto_1	4.40E-02	Control	Otu0016	D36_IAVvsControl
Otu00207	159.4434975	-4.341910695	0.648192375	-6.698490851	2.11E-11	6.02E-10	Bacteria	Actinobacteria	Actinobacteria	Micrococcales	Micrococcaceae	Rothia	0.00E+00	Control	Otu0020	D36_IAVvsControl
Otu00234	90.46645964	0.864645004	0.221681967	3.900384929	9.60E-05	0.000722826	Bacteria	Firmicutes	Clostridia	Clostridiales	Lachnospiraceae	Blautia	1.00E-03	IAV	Otu0023	D36_IAVvsControl
Otu00258	248.6769416	-3.352422863	0.750824983	-4.464985768	8.01E-06	7.16E-05	Bacteria	Bacteroidetes	Bacteroidia	Flavobacteriales	Weeksellaceae	Chryseobacterium	0.00E+00	Control	Otu0025	D36_IAVvsControl
Otu00349	16.20370473	3.254989543	0.429004791	7.587303477	3.27E-14	1.56E-12	Bacteria	Firmicutes	Clostridia	Clostridiales	Lachnospiraceae	Agathobacter	0.00E+00	IAV	Otu0034	D36_IAVvsControl
Otu00358	37.77261861	1.853878108	0.256741979	7.220782951	5.17E-13	1.85E-11	Bacteria	Firmicutes	Negativicutes	Selenomonadales	Veillonellaceae	uncultured	0.00E+00	IAV	Otu0035	D36_IAVvsControl
Otu00365	20.46295021	0.881159025	0.245498453	3.589265079	0.000331612	0.002107575	Bacteria	Actinobacteria	Coriobacteriia	Coriobacteriales	Coriobacteriaceae	Collinsella	2.00E-03	IAV	Otu0036	D36_IAVvsControl
Otu003810	44.98641174	-1.440769758	0.448809946	-3.210200156	0.001326426	0.006888046	Bacteria	Proteobacteria	Gammaproteobacteria	Pseudomonadales	Moraxellaceae	Acinetobacter	7.00E-03	Control	Otu0038	D36_IAVvsControl
Otu00398	176.6210277	-2.338111191	0.447501821	-5.224808218	1.74E-07	2.62E-06	Bacteria	Firmicutes	Bacilli	Lactobacillales	Aerococcaceae	Aerococcus	0.00E+00	Control	Otu0039	D36_IAVvsControl
Otu00409	33.38730339	2.159709081	0.239310248	9.024724602	1.80E-19	1.72E-17	Bacteria	Bacteroidetes	Bacteroidia	Bacteroidales	Prevotellaceae	uncultured	0.00E+00	IAV	Otu0040	D36_IAVvsControl
Otu004112	3.892692481	1.48618541	0.529661604	2.805914946	0.005017393	0.020640264	Bacteria	Actinobacteria	Coriobacteriia	Coriobacteriales	Atopobiaceae	Olsenella	2.10E-02	IAV	Otu0041	D36_IAVvsControl
Otu00466	144.6772152	0.716107385	0.21773758	3.288855256	0.001005957	0.005532766	Bacteria	Proteobacteria	Gammaproteobacteria	Aeromonadales	Succinivibrionaceae	Succinivibrionaceae_unclassified	6.00E-03	IAV	Otu0046	D36_IAVvsControl
Otu00485	28.02928369	0.853542203	0.181171337	4.711243056	2.46E-06	2.43E-05	Bacteria	Firmicutes	Clostridia	Clostridiales	Ruminococcaceae	Subdoligranulum	0.00E+00	IAV	Otu0048	D36_IAVvsControl
Otu00546	61.42352938	3.314068991	0.298077306	11.11815265	1.02E-28	1.46E-26	Bacteria	Firmicutes	Negativicutes	Selenomonadales	Acidaminococcaceae	Succiniclasticum	0.00E+00	IAV	Otu0054	D36_IAVvsControl
Otu00598	165.2456176	-1.69035154	0.193623009	-8.730117111	2.54E-18	1.46E-16	Bacteria	Firmicutes	Clostridia	Clostridiales	Ruminococcaceae	Ruminococcaceae_UCG-005	0.00E+00	Control	Otu0059	D36_IAVvsControl
Otu006112	44.14554248	-1.141660779	0.394350856	-2.895038169	0.003791124	0.016428205	Bacteria	Firmicutes	Bacilli	Lactobacillales	Enterococcaceae	Enterococcus	1.60E-02	Control	Otu0061	D36_IAVvsControl
Otu00654	5.580926676	1.658482961	0.520157954	3.1884218	0.001430517	0.007067211	Bacteria	Firmicutes	Clostridia	Clostridiales	Clostridiaceae_1	Clostridium_sensu_stricto_6	7.00E-03	IAV	Otu0065	D36_IAVvsControl
Otu00667	231.3761834	0.745644246	0.243851881	3.057775247	0.002229868	0.010122891	Bacteria	Spirochaetes	Spirochaetia	Spirochaetales	Spirochaetaceae	Treponema_2	1.00E-02	IAV	Otu0066	D36_IAVvsControl
Otu00687	65.27192073	-9.452911293	0.79689468	-11.86218396	1.86E-32	5.32E-30	Bacteria	Firmicutes	Clostridia	Clostridiales	Lachnospiraceae	Lachnospiraceae_AC2044_group	0.00E+00	Control	Otu0068	D36_IAVvsControl
Otu00703	8.170990164	-3.416992793	0.673297283	-5.075013488	3.87E-07	5.28E-06	Bacteria	Bacteroidetes	Bacteroidia	Flavobacteriales	Weeksellaceae	Bergeyella	0.00E+00	Control	Otu0070	D36_IAVvsControl
Otu00714	44.14532121	-1.546049421	0.285956187	-5.406595447	6.42E-08	1.22E-06	Bacteria	Firmicutes	Negativicutes	Selenomonadales	Veillonellaceae	Anaerovibrio	0.00E+00	Control	Otu0071	D36_IAVvsControl
Otu00808	26.08029919	1.452338743	0.379882004	3.823131206	0.000131768	0.000919159	Bacteria	Firmicutes	Clostridia	Clostridiales	Lachnospiraceae	Lachnospiraceae_ge	1.00E-03	IAV	Otu0080	D36_IAVvsControl
Otu00829	37.58820323	-2.04629687	0.296293788	-6.906310403	4.97E-12	1.58E-10	Bacteria	Firmicutes	Clostridia	Clostridiales	Lachnospiraceae	Lachnospiraceae_XPB1014_group	0.00E+00	Control	Otu0082	D36_IAVvsControl
Otu008510	1.165166446	-3.685602841	1.207725696	-3.051688684	0.00227558	0.010168997	Bacteria	Firmicutes	Clostridia	Clostridiales	Family_XI	Anaerococcus	1.00E-02	Control	Otu0085	D36_IAVvsControl
Otu00882	117.8650009	1.484593472	0.336495763	4.41192323	1.02E-05	8.88E-05	Bacteria	Bacteroidetes	Bacteroidia	Bacteroidales	Rikenellaceae	Rikenellaceae_RC9_gut_group	0.00E+00	IAV	Otu0088	D36_IAVvsControl
Otu00949	3.707353987	1.923011531	0.603226225	3.187877867	0.001433211	0.007067211	Bacteria	Firmicutes	Erysipelotrichia	Erysipelotrichales	Erysipelotrichaceae	Catenisphaera	7.00E-03	IAV	Otu0094	D36_IAVvsControl
Otu00953	27.29253045	-1.209075203	0.430726115	-2.807062683	0.004999551	0.020640264	Bacteria	Bacteroidetes	Bacteroidia	Bacteroidales	Tannerellaceae	Parabacteroides	2.10E-02	Control	Otu0095	D36_IAVvsControl
Otu01056	45.78308175	2.252408473	0.254514171	8.849835212	8.76E-19	6.27E-17	Bacteria	Firmicutes	Clostridia	Clostridiales	Ruminococcaceae	Ruminococcaceae_UCG-014	0.00E+00	IAV	Otu0105	D36_IAVvsControl
Otu01096	5.505207679	3.9617118	0.740068011	5.353172603	8.64E-08	1.51E-06	Bacteria	Firmicutes	Erysipelotrichia	Erysipelotrichales	Erysipelotrichaceae	Catenibacterium	0.00E+00	IAV	Otu0109	D36_IAVvsControl
Otu01183	6.962292188	1.566344896	0.499369374	3.13664589	0.001708924	0.008145871	Bacteria	Firmicutes	Clostridia	Clostridiales	Lachnospiraceae	Coprococcus_1	8.00E-03	IAV	Otu0118	D36_IAVvsControl
Otu01282	22.13351843	-0.815550472	0.299873183	-2.719651232	0.00653508	0.025958792	Bacteria	Firmicutes	Clostridia	Clostridiales	Peptostreptococcaceae	Intestinibacter	2.60E-02	Control	Otu0128	D36_IAVvsControl
Otu01309	3.124767044	4.395934867	0.931779551	4.717784223	2.38E-06	2.43E-05	Bacteria	Firmicutes	Clostridia	Clostridiales	Family_XIII	Family_XIII_ge	0.00E+00	IAV	Otu0130	D36_IAVvsControl
Otu01329	3.027218648	3.055190149	0.782770734	3.903045957	9.50E-05	0.000722826	Bacteria	Firmicutes	Clostridia	Clostridiales	Eubacteriaceae	Pseudoramibacter	1.00E-03	IAV	Otu0132	D36_IAVvsControl
Otu01421	36.17118049	-0.789215915	0.29253551	-2.697846542	0.00697896	0.026972739	Bacteria	Firmicutes	Clostridia	Clostridiales	Family_XIII	Family_XIII_AD3011_group	2.70E-02	Control	Otu0142	D36_IAVvsControl
Otu01443	3.068633736	1.484701564	0.598659116	2.480045026	0.013136579	0.046963271	Bacteria	Firmicutes	Erysipelotrichia	Erysipelotrichales	Erysipelotrichaceae	Holdemanella	4.70E-02	IAV	Otu0144	D36_IAVvsControl
Otu01453	13.88722627	1.009850915	0.350472492	2.881398508	0.003959147	0.01690024	Bacteria	Firmicutes	Clostridia	Clostridiales	Ruminococcaceae	Ruminococcaceae_UCG-008	1.70E-02	IAV	Otu0145	D36_IAVvsControl
Otu01482	37.20804827	-0.731671914	0.291701314	-2.508291455	0.012131656	0.043919665	Bacteria	Bacteria_unclassified	Bacteria_unclassified	Bacteria_unclassified	Bacteria_unclassified	Bacteria_unclassified	4.40E-02	Control	Otu0148	D36_IAVvsControl
Otu01534	7.230624275	1.34053768	0.402109794	3.333760335	0.000856804	0.004900922	Bacteria	Firmicutes	Clostridia	Clostridiales	Lachnospiraceae	Lachnospiraceae_ND3007_group	5.00E-03	IAV	Otu0153	D36_IAVvsControl
Otu01548	4.255842977	4.116775866	0.829056604	4.965614945	6.85E-07	8.90E-06	Bacteria	Firmicutes	Clostridia	Clostridiales	Lachnospiraceae	Syntrophococcus	0.00E+00	IAV	Otu0154	D36_IAVvsControl
Otu01673	7.684642982	-1.348305736	0.408904321	-3.29736241	0.000975975	0.005473114	Bacteria	Actinobacteria	Coriobacteriia	Coriobacteriales	Eggerthellaceae	Enterorhabdus	5.00E-03	Control	Otu0167	D36_IAVvsControl
Otu01783	31.77700782	1.803829419	0.282888279	6.376472819	1.81E-10	4.71E-09	Bacteria	Firmicutes	Clostridia	Clostridiales	Ruminococcaceae	Ruminococcus_1	0.00E+00	IAV	Otu0178	D36_IAVvsControl
Otu01816	8.276541846	-0.823958658	0.33577699	-2.4538866	0.014132154	0.049898716	Bacteria	Firmicutes	Clostridia	Clostridiales	Ruminococcaceae	Intestinimonas	5.00E-02	Control	Otu0181	D36_IAVvsControl
Otu01851	8.750886834	1.840286785	0.393216843	4.680081277	2.87E-06	2.73E-05	Bacteria	Epsilonbacteraeota	Campylobacteria	Campylobacterales	Campylobacteraceae	Campylobacter	0.00E+00	IAV	Otu0185	D36_IAVvsControl
Otu01911	12.43327593	1.596487598	0.438543168	3.640434317	0.000272179	0.001810304	Bacteria	Lentisphaerae	Oligosphaeria	Oligosphaerales	Oligosphaeraceae	horsej-a03	2.00E-03	IAV	Otu0191	D36_IAVvsControl
Otu02004	10.02848453	-1.830997732	0.45082138	-4.061470492	4.88E-05	0.000387408	Bacteria	Bacteroidetes	Bacteroidia	Bacteroidales	Muribaculaceae	Muribaculaceae_unclassified	0.00E+00	Control	Otu0200	D36_IAVvsControl
Otu02013	53.10580975	1.875324205	0.394348644	4.75549804	1.98E-06	2.26E-05	Bacteria	Firmicutes	Clostridia	Clostridiales	Ruminococcaceae	Ruminococcaceae_UCG-010	0.00E+00	IAV	Otu0201	D36_IAVvsControl
Otu02041	15.70520126	-1.219831681	0.475736872	-2.564089	0.010344701	0.038928745	Bacteria	Firmicutes	Negativicutes	Selenomonadales	Veillonellaceae	Mitsuokella	3.90E-02	Control	Otu0204	D36_IAVvsControl
Otu02196	5.146010195	2.510614085	0.617704067	4.064428617	4.82E-05	0.000387408	Bacteria	Firmicutes	Clostridia	Clostridiales	Lachnospiraceae	Fusicatenibacter	0.00E+00	IAV	Otu0219	D36_IAVvsControl
Otu02203	15.7814338	-1.884082463	0.537950406	-3.502334868	0.0004612	0.002806448	Bacteria	Firmicutes	Bacilli	Lactobacillales	Enterococcaceae	Vagococcus	3.00E-03	Control	Otu0220	D36_IAVvsControl
Otu02258	6.486136302	2.589317716	0.75010174	3.451955351	0.00055654	0.00331605	Bacteria	Firmicutes	Negativicutes	Selenomonadales	Acidaminococcaceae	Acidaminococcus	3.00E-03	IAV	Otu0225	D36_IAVvsControl
Otu02344	6.54460135	1.068684023	0.342557622	3.11972046	0.001810227	0.008487296	Bacteria	Actinobacteria	Coriobacteriia	Coriobacteriales	uncultured	uncultured_ge	8.00E-03	IAV	Otu0234	D36_IAVvsControl
Otu02382	9.762308747	-5.863910872	0.927889139	-6.319624431	2.62E-10	6.25E-09	Bacteria	Bacteroidetes	Bacteroidia	Bacteroidales	Bacteroidales_RF16_group	Bacteroidales_RF16_group_ge	0.00E+00	Control	Otu0238	D36_IAVvsControl
Otu023913	3.260336852	-4.537674891	0.89370484	-5.077375311	3.83E-07	5.28E-06	Bacteria	Fusobacteria	Fusobacteriia	Fusobacteriales	Leptotrichiaceae	Leptotrichiaceae_unclassified	0.00E+00	Control	Otu0239	D36_IAVvsControl
Otu02551	9.260142505	1.480284622	0.381778823	3.8773356	0.000105607	0.000774449	Bacteria	Bacteroidetes	Bacteroidia	Bacteroidales	Prevotellaceae	Prevotellaceae_UCG-004	1.00E-03	IAV	Otu0255	D36_IAVvsControl
Otu02591	5.773484205	1.15450228	0.442276933	2.610360601	0.009044683	0.03449039	Bacteria	Planctomycetes	Planctomycetacia	Pirellulales	Pirellulaceae	p-1088-a5_gut_group	3.40E-02	IAV	Otu0259	D36_IAVvsControl
Otu02781	5.841474403	-1.832237258	0.535764572	-3.419855199	0.000626545	0.003656976	Bacteria	Actinobacteria	Actinobacteria	Corynebacteriales	Corynebacteriaceae	Corynebacteriaceae_unclassified	4.00E-03	Control	Otu0278	D36_IAVvsControl
Otu02818	2.61584189	-3.246873378	1.047624482	-3.099272149	0.001939967	0.008948881	Bacteria	Firmicutes	Negativicutes	Selenomonadales	Veillonellaceae	Schwartzia	9.00E-03	Control	Otu0281	D36_IAVvsControl
Otu03183	23.87287429	2.31709697	0.411972679	5.624394744	1.86E-08	4.10E-07	Bacteria	Tenericutes	Mollicutes	Mollicutes_RF39	Mollicutes_RF39_fa	Mollicutes_RF39_ge	0.00E+00	IAV	Otu0318	D36_IAVvsControl
Otu03351	7.080580262	3.489111726	0.737835302	4.728848996	2.26E-06	2.39E-05	Bacteria	Proteobacteria	Deltaproteobacteria	Bradymonadales	Bradymonadales_fa	Bradymonadales_ge	0.00E+00	IAV	Otu0335	D36_IAVvsControl
Otu03423	10.8642405	1.698169599	0.565066431	3.005256558	0.002653569	0.011675704	Bacteria	Fibrobacteres	Fibrobacteria	Fibrobacterales	Fibrobacteraceae	Fibrobacter	1.20E-02	IAV	Otu0342	D36_IAVvsControl
Otu03461	6.379282103	2.03289583	0.417735268	4.866469228	1.14E-06	1.41E-05	Bacteria	Kiritimatiellaeota	Kiritimatiellae	WCHB1-41	WCHB1-41_fa	WCHB1-41_ge	0.00E+00	IAV	Otu0346	D36_IAVvsControl
Otu03602	5.700041142	-3.287134326	0.692599548	-4.746082109	2.07E-06	2.28E-05	Bacteria	Firmicutes	Clostridia	Clostridiales	Lachnospiraceae	Cellulosilyticum	0.00E+00	Control	Otu0360	D36_IAVvsControl
Otu03635	5.406321277	4.673798872	1.287823837	3.62922221	0.000284276	0.001847797	Bacteria	Actinobacteria	Actinobacteria	Micrococcales	Micrococcaceae	Micrococcaceae_unclassified	2.00E-03	IAV	Otu0363	D36_IAVvsControl
Otu03971	7.352559785	6.560945919	0.889153181	7.378870213	1.60E-13	6.52E-12	Bacteria	Firmicutes	Firmicutes_unclassified	Firmicutes_unclassified	Firmicutes_unclassified	Firmicutes_unclassified	0.00E+00	IAV	Otu0397	D36_IAVvsControl
Otu04021	3.335463214	-2.531259128	0.771037816	-3.282924747	0.001027361	0.005543872	Bacteria	Firmicutes	Clostridia	Clostridiales	Lachnospiraceae	Anaerostipes	6.00E-03	Control	Otu0402	D36_IAVvsControl
Otu04151	4.677518216	-1.324305486	0.523737204	-2.528568671	0.011452868	0.042539224	Bacteria	Firmicutes	Clostridia	Clostridiales	Lachnospiraceae	Acetitomaculum	4.30E-02	Control	Otu0415	D36_IAVvsControl
Otu04241	7.450162351	3.537471484	0.763984124	4.630294494	3.65E-06	3.37E-05	Bacteria	Lentisphaerae	Lentisphaeria	Victivallales	vadinBE97	vadinBE97_ge	0.00E+00	IAV	Otu0424	D36_IAVvsControl
Otu04533	1.04408158	3.057983116	0.950081765	3.218652571	0.001287944	0.006821335	Bacteria	Actinobacteria	Actinobacteria	Micrococcales	Microbacteriaceae	Pseudoclavibacter	7.00E-03	IAV	Otu0453	D36_IAVvsControl
Otu04561	6.618669961	-4.127465576	0.757863119	-5.446188732	5.15E-08	1.05E-06	Bacteria	Firmicutes	Bacilli	Lactobacillales	Aerococcaceae	Aerosphaera	0.00E+00	Control	Otu0456	D36_IAVvsControl
Otu04663	3.186355967	-3.558018229	1.119184612	-3.179116465	0.001477247	0.007160893	Bacteria	Firmicutes	Bacilli	Lactobacillales	Aerococcaceae	Aerococcaceae_unclassified	7.00E-03	Control	Otu0466	D36_IAVvsControl
Otu04791	5.832268286	-5.974743789	1.248048473	-4.787269021	1.69E-06	2.01E-05	Bacteria	Firmicutes	Clostridia	Clostridiales	Lachnospiraceae	Lachnoclostridium_12	0.00E+00	Control	Otu0479	D36_IAVvsControl
Otu05471	0.922714673	-3.361993095	1.048850063	-3.205408679	0.001348708	0.006888046	Bacteria	Firmicutes	Clostridia	Clostridiales	Clostridiaceae_1	Clostridiaceae_1_unclassified	7.00E-03	Control	Otu0547	D36_IAVvsControl
Otu05691	1.824128053	2.146507766	0.765595167	2.803711226	0.005051813	0.020640264	Bacteria	Firmicutes	Clostridia	Clostridiales	Lachnospiraceae	Oribacterium	2.10E-02	IAV	Otu0569	D36_IAVvsControl
Otu05761	2.385114006	4.068447817	0.767333587	5.302058829	1.15E-07	1.82E-06	Bacteria	Firmicutes	Clostridia	Clostridiales	Lachnospiraceae	Butyrivibrio	0.00E+00	IAV	Otu0576	D36_IAVvsControl
Otu06333	1.182119241	3.838868772	1.417269517	2.708637085	0.00675602	0.026468789	Bacteria	Proteobacteria	Gammaproteobacteria	Cardiobacteriales	Wohlfahrtiimonadaceae	Wohlfahrtiimonas	2.60E-02	IAV	Otu0633	D36_IAVvsControl
Otu06993	1.934251963	4.379663455	1.141207125	3.837746331	0.000124169	0.000887806	Bacteria	Firmicutes	Clostridia	Clostridiales	Lachnospiraceae	Lachnospiraceae_NK3A20_group	1.00E-03	IAV	Otu0699	D36_IAVvsControl
Otu07461	1.015405398	3.402655484	0.933136238	3.646472344	0.000265865	0.001810304	Bacteria	Firmicutes	Negativicutes	Selenomonadales	Veillonellaceae	Selenomonas_3	2.00E-03	IAV	Otu0746	D36_IAVvsControl
Otu07631	1.249541438	-3.639752231	1.039234217	-3.50234064	0.00046119	0.002806448	Bacteria	Verrucomicrobia	Verrucomicrobiae	Opitutales	Puniceicoccaceae	Puniceicoccaceae_unclassified	3.00E-03	Control	Otu0763	D36_IAVvsControl
Otu07831	0.87424517	-3.287611557	1.177065865	-2.793056577	0.005221256	0.021032101	Bacteria	Actinobacteria	Actinobacteria	Actinomycetales	Actinomycetaceae	Arcanobacterium	2.10E-02	Control	Otu0783	D36_IAVvsControl
Otu08121	2.550114313	-4.7981886	1.107443947	-4.33266949	1.47E-05	0.000123916	Bacteria	Actinobacteria	Actinobacteria	Micrococcales	Micrococcales_unclassified	Micrococcales_unclassified	0.00E+00	Control	Otu0812	D36_IAVvsControl
Otu000910	523.7398788	1.117833254	0.28277668	3.953060245	7.72E-05	0.001299816	Bacteria	Bacteroidetes	Bacteroidia	Bacteroidales	Prevotellaceae	Prevotella_9	1.00E-03	IAV	Otu0009	D42_IAVvsControl
Otu00235	63.04961657	1.323495913	0.289857533	4.566022137	4.97E-06	0.000136072	Bacteria	Firmicutes	Clostridia	Clostridiales	Lachnospiraceae	Blautia	0.00E+00	IAV	Otu0023	D42_IAVvsControl
Otu003010	10.22247456	2.608798874	0.623802016	4.182094328	2.89E-05	0.000644899	Bacteria	Firmicutes	Negativicutes	Selenomonadales	Veillonellaceae	Veillonellaceae_unclassified	1.00E-03	IAV	Otu0030	D42_IAVvsControl
Otu00315	31.65522009	1.688186288	0.354598689	4.760836233	1.93E-06	7.04E-05	Bacteria	Firmicutes	Clostridia	Clostridiales	Ruminococcaceae	Faecalibacterium	0.00E+00	IAV	Otu0031	D42_IAVvsControl
Otu003212	67.67725554	1.319307539	0.364721774	3.617298541	0.000297694	0.004346331	Bacteria	Firmicutes	Clostridia	Clostridiales	Ruminococcaceae	Ruminococcaceae_UCG-002	4.00E-03	IAV	Otu0032	D42_IAVvsControl
Otu003410	4.942746327	1.780970387	0.65728836	2.709572381	0.006737	0.042154374	Bacteria	Firmicutes	Clostridia	Clostridiales	Lachnospiraceae	Agathobacter	4.20E-02	IAV	Otu0034	D42_IAVvsControl
Otu00359	11.87565612	5.741306276	0.644419313	8.909270962	5.14E-19	5.62E-17	Bacteria	Firmicutes	Negativicutes	Selenomonadales	Veillonellaceae	uncultured	0.00E+00	IAV	Otu0035	D42_IAVvsControl
Otu00399	111.8682445	-2.165257222	0.672038772	-3.221923067	0.001273333	0.011154399	Bacteria	Firmicutes	Bacilli	Lactobacillales	Aerococcaceae	Aerococcus	1.10E-02	Control	Otu0039	D42_IAVvsControl
Otu004010	30.67932546	1.521806344	0.364269123	4.177697884	2.94E-05	0.000644899	Bacteria	Bacteroidetes	Bacteroidia	Bacteroidales	Prevotellaceae	uncultured	1.00E-03	IAV	Otu0040	D42_IAVvsControl
Otu005214	184.38682	-2.34968466	0.764530594	-3.073369044	0.002116566	0.017167699	Bacteria	Firmicutes	Bacilli	Lactobacillales	Leuconostocaceae	Leuconostoc	1.70E-02	Control	Otu0052	D42_IAVvsControl
Otu00547	12.06515621	5.058629765	0.77700677	6.510406289	7.49E-11	5.47E-09	Bacteria	Firmicutes	Negativicutes	Selenomonadales	Acidaminococcaceae	Succiniclasticum	0.00E+00	IAV	Otu0054	D42_IAVvsControl
Otu00567	163.3502025	-1.178814624	0.431660807	-2.730881757	0.006316513	0.040849189	Bacteria	Bacteroidetes	Bacteroidia	Bacteroidales	Prevotellaceae	Prevotellaceae_UCG-003	4.10E-02	Control	Otu0056	D42_IAVvsControl
Otu00599	187.0422066	-1.29081298	0.367639845	-3.511080202	0.00044629	0.006108591	Bacteria	Firmicutes	Clostridia	Clostridiales	Ruminococcaceae	Ruminococcaceae_UCG-005	6.00E-03	Control	Otu0059	D42_IAVvsControl
Otu006113	81.41949842	-2.155857902	0.637528971	-3.38158421	0.000720691	0.008306917	Bacteria	Firmicutes	Bacilli	Lactobacillales	Enterococcaceae	Enterococcus	8.00E-03	Control	Otu0061	D42_IAVvsControl
Otu00626	105.7153443	-1.377715664	0.406440075	-3.389714127	0.000699655	0.008306917	Bacteria	Bacteroidetes	Bacteroidia	Bacteroidales	Prevotellaceae	Prevotellaceae_UCG-001	8.00E-03	Control	Otu0062	D42_IAVvsControl
Otu00688	119.8167974	-4.855210886	0.342525729	-14.17473338	1.31E-45	2.88E-43	Bacteria	Firmicutes	Clostridia	Clostridiales	Lachnospiraceae	Lachnospiraceae_AC2044_group	0.00E+00	Control	Otu0068	D42_IAVvsControl
Otu00783	25.38054815	1.080955621	0.318209014	3.396998741	0.000681293	0.008306917	Bacteria	Firmicutes	Clostridia	Clostridiales	Lachnospiraceae	Dorea	8.00E-03	IAV	Otu0078	D42_IAVvsControl
Otu00809	18.03765198	1.559028891	0.514700573	3.029001661	0.002453633	0.019190918	Bacteria	Firmicutes	Clostridia	Clostridiales	Lachnospiraceae	Lachnospiraceae_ge	1.90E-02	IAV	Otu0080	D42_IAVvsControl
Otu008210	93.89584055	1.009755991	0.381765989	2.644960576	0.008170044	0.048357825	Bacteria	Firmicutes	Clostridia	Clostridiales	Lachnospiraceae	Lachnospiraceae_XPB1014_group	4.80E-02	IAV	Otu0082	D42_IAVvsControl
Otu01003	6.286683428	5.263931341	1.596768976	3.296614239	0.000978578	0.009317765	Bacteria	Firmicutes	Clostridia	Clostridiales	Family_XI	Parvimonas	9.00E-03	IAV	Otu0100	D42_IAVvsControl
Otu01057	44.54177462	1.010217046	0.31868979	3.169907162	0.001524877	0.012844152	Bacteria	Firmicutes	Clostridia	Clostridiales	Ruminococcaceae	Ruminococcaceae_UCG-014	1.30E-02	IAV	Otu0105	D42_IAVvsControl
Otu01097	5.74061208	2.608345906	0.888110047	2.936962501	0.003314442	0.02502975	Bacteria	Firmicutes	Erysipelotrichia	Erysipelotrichales	Erysipelotrichaceae	Catenibacterium	2.50E-02	IAV	Otu0109	D42_IAVvsControl
Otu01313	114.2166796	-1.232579453	0.309056276	-3.988203931	6.66E-05	0.001215001	Bacteria	Firmicutes	Clostridia	Clostridiales	Ruminococcaceae	Ruminococcaceae_unclassified	1.00E-03	Control	Otu0131	D42_IAVvsControl
Otu01483	73.22593295	-1.870632367	0.35784944	-5.227428521	1.72E-07	9.41E-06	Bacteria	Bacteria_unclassified	Bacteria_unclassified	Bacteria_unclassified	Bacteria_unclassified	Bacteria_unclassified	0.00E+00	Control	Otu0148	D42_IAVvsControl
Otu01606	21.65949935	0.821949352	0.30112884	2.729560389	0.006341883	0.040849189	Bacteria	Firmicutes	Clostridia	Clostridiales	Lachnospiraceae	Marvinbryantia	4.10E-02	IAV	Otu0160	D42_IAVvsControl
Otu02259	1.155311419	3.612392516	1.089362157	3.316062058	0.000912956	0.009291456	Bacteria	Firmicutes	Negativicutes	Selenomonadales	Acidaminococcaceae	Acidaminococcus	9.00E-03	IAV	Otu0225	D42_IAVvsControl
Otu02345	2.135100311	2.547256588	0.892713124	2.853387632	0.004325582	0.030558146	Bacteria	Actinobacteria	Coriobacteriia	Coriobacteriales	uncultured	uncultured_ge	3.10E-02	IAV	Otu0234	D42_IAVvsControl
Otu02544	2.707701417	-4.246401561	1.572925597	-2.699683678	0.006940543	0.042221638	Bacteria	Actinobacteria	Actinobacteria	Actinomycetales	Actinomycetaceae	Actinotignum	4.20E-02	Control	Otu0254	D42_IAVvsControl
Otu02581	2.514621792	2.735038775	0.814536647	3.357784804	0.000785698	0.008603388	Bacteria	Firmicutes	Clostridia	Clostridiales	Lachnospiraceae	Lachnospiraceae_FCS020_group	9.00E-03	IAV	Otu0258	D42_IAVvsControl
Otu02841	23.99885745	-1.380538238	0.421966526	-3.271677146	0.001069116	0.009755682	Bacteria	Firmicutes	Clostridia	Clostridiales	Ruminococcaceae	uncultured	1.00E-02	Control	Otu0284	D42_IAVvsControl
Otu03373	2.563988559	2.665129612	0.969146491	2.749976023	0.005959963	0.040788494	Bacteria	Deinococcus-Thermus	Deinococci	Deinococcales	Deinococcaceae	Deinococcus	4.10E-02	IAV	Otu0337	D42_IAVvsControl
Otu03603	8.466534612	-2.561119347	0.651671708	-3.930076009	8.49E-05	0.001328376	Bacteria	Firmicutes	Clostridia	Clostridiales	Lachnospiraceae	Cellulosilyticum	1.00E-03	Control	Otu0360	D42_IAVvsControl
Otu04651	2.833698621	-2.957240607	0.893460864	-3.309871451	0.000933388	0.009291456	Bacteria	Firmicutes	Clostridia	Clostridiales	Ruminococcaceae	Ruminococcaceae_UCG-004	9.00E-03	Control	Otu0465	D42_IAVvsControl
Otu05071	2.632731335	-4.793468143	0.941800937	-5.089682918	3.59E-07	1.57E-05	Bacteria	Proteobacteria	Alphaproteobacteria	Alphaproteobacteria_unclassified	Alphaproteobacteria_unclassified	Alphaproteobacteria_unclassified	0.00E+00	Control	Otu0507	D42_IAVvsControl
Otu05181	4.294443251	5.447030983	1.171765401	4.648567861	3.34E-06	0.000104572	Bacteria	Firmicutes	Bacilli	Bacillales	Planococcaceae	Kurthia	0.00E+00	IAV	Otu0518	D42_IAVvsControl
Otu05521	3.72417801	3.461484623	0.840098515	4.120331796	3.78E-05	0.000753215	Bacteria	Firmicutes	Clostridia	Clostridiales	Lachnospiraceae	Lachnospiraceae_NK4B4_group	1.00E-03	IAV	Otu0552	D42_IAVvsControl
Otu06661	2.420306502	-3.020105874	1.035421976	-2.916787497	0.003536566	0.025816934	Bacteria	Firmicutes	Clostridia	Clostridiales	Ruminococcaceae	Angelakisella	2.60E-02	Control	Otu0666	D42_IAVvsControl
